# Supplementary material for: Bis(chloro­acetato-κ2 O,O′)bis­(2-fluoro­benzyl-κC 1)tin(IV)
Source: Acta Crystallogr Sect E Struct Rep Online. 2011 Nov 30;67(Pt 12):m1905. doi: 10.1107/S1600536811051002 (PMC3238784; doi:10.1107/S1600536811051002)
Supplement: Supplementary file 1 [file e-67-m1905-sup1.cif]

##############################################################################
#                                                                            #
# This CIF contains the data in a paper accepted for publication in          #
# Acta Crystallographica Section E. It conforms to the requirements of       #
# Notes for Authors for Acta Crystallographica Section E, and has been       #
# peer reviewed under the auspices of the IUCr Commission on Journals.       #
#                                                                            #
# Full details of the Crystallographic Information File format               #
# are given in the paper "The Crystallographic Information File (CIF):       #
# a New Standard Archive File for Crystallography" by S. R. Hall, F. H.      #
# Allen and I. D. Brown [Acta Cryst. (1991), A47, 655-685].                  #
#                                                                            #
# The current version of the core CIF dictionary is obtainable from          #
# ftp://ftp.iucr.org/pub/cif_core.dic.                                       #
#                                                                            #
# Software is freely available for graphical display of the structure(s)     #
# in this CIF. For information consult the CIF software page                 #
# http://www.iucr.org/resources/cif/software.                                #
#                                                                            #
# This file may be used for bona fide research purposes within the           #
# scientific community so long as proper attribution is given to the journal # 
# article from which it was obtained.                                        #
#                                                                            #
##############################################################################
data_I
_audit_creation_method     SHELXL97
_chemical_name_systematic
;
Bis(chloroacetato-\k^2^<i>O</i>,<i>O</i>')bis(2-fluorobenzyl-
\k<i>C</i>^1^)tin(IV)
;
_chemical_name_common     ?
_chemical_formula_moiety     'C18 H16 Cl2 F2 O4 Sn'
_chemical_formula_sum     'C18 H16 Cl2 F2 O4 Sn'
_chemical_formula_iupac     '[Sn (C2 H2 Cl O2)2 (C7 H6 F)2]'
_chemical_formula_weight     523.90
_chemical_melting_point     464
_symmetry_cell_setting     monoclinic
_symmetry_space_group_name_H-M     'C 2/c'
_symmetry_space_group_name_Hall     '-C 2yc'
loop_
    _symmetry_equiv_pos_as_xyz
    'x, y, z'
    '-x, y, -z+1/2'
    'x+1/2, y+1/2, z'
    '-x+1/2, y+1/2, -z+1/2'
    '-x, -y, -z'
    'x, -y, z-1/2'
    '-x+1/2, -y+1/2, -z'
    'x+1/2, -y+1/2, z-1/2'
_cell_length_a     17.3841(18)
_cell_length_b     5.0480(8)
_cell_length_c     22.808(2)
_cell_angle_alpha     90.00
_cell_angle_beta     93.7600(10)
_cell_angle_gamma     90.00
_cell_volume     1997.2(4)
_cell_formula_units_Z     4
_cell_measurement_reflns_used     1705
_cell_measurement_theta_min     2.858
_cell_measurement_theta_max     25.025
_cell_measurement_temperature     298(2)
_exptl_crystal_description     block
_exptl_crystal_colour     colourless
_exptl_crystal_size_max     0.29
_exptl_crystal_size_mid     0.15
_exptl_crystal_size_min     0.12
_exptl_crystal_density_diffrn     1.742
_exptl_crystal_density_meas     ?
_exptl_crystal_density_method     'not measured'
_exptl_crystal_F_000     1032
_exptl_absorpt_coefficient_mu     1.585
_exptl_absorpt_correction_type     multi-scan
_exptl_absorpt_process_details     '(SADABS; Bruker, 2001)'
_exptl_absorpt_correction_T_min     0.6564
_exptl_absorpt_correction_T_max     0.8325
_exptl_special_details     ?
_diffrn_ambient_temperature     298(2)
_diffrn_radiation_type     MoK\a
_diffrn_radiation_wavelength     0.71073
_diffrn_radiation_source     'fine-focus sealed tube'
_diffrn_radiation_monochromator     graphite
_diffrn_measurement_device_type     'Bruker SMART 1000 CCD area-detector'
_diffrn_measurement_method     '\f and \w scans'
_diffrn_detector_area_resol_mean     ?
_diffrn_reflns_number     4738
_diffrn_reflns_av_R_equivalents     0.0315
_diffrn_reflns_av_sigmaI/netI     0.0412
_diffrn_reflns_theta_min     1.79
_diffrn_reflns_theta_max     25.02
_diffrn_reflns_theta_full     25.02
_diffrn_measured_fraction_theta_max     0.998
_diffrn_measured_fraction_theta_full     0.998
_diffrn_reflns_limit_h_min     -20
_diffrn_reflns_limit_h_max     17
_diffrn_reflns_limit_k_min     -5
_diffrn_reflns_limit_k_max     6
_diffrn_reflns_limit_l_min     -27
_diffrn_reflns_limit_l_max     22
_diffrn_standards_number     ?
_diffrn_standards_interval_count     ?
_diffrn_standards_interval_time     ?
_diffrn_standards_decay_%     ?
_refine_special_details     ?
_reflns_number_total     1754
_reflns_number_gt     1551
_reflns_threshold_expression     I>2\s(I)
_refine_ls_structure_factor_coef     Fsqd
_refine_ls_matrix_type     full
_refine_ls_R_factor_all     0.0397
_refine_ls_R_factor_gt     0.0329
_refine_ls_wR_factor_gt     0.0688
_refine_ls_wR_factor_ref     0.0712
_refine_ls_goodness_of_fit_ref     1.000
_refine_ls_restrained_S_all     1.000
_refine_ls_number_reflns     1754
_refine_ls_number_parameters     123
_refine_ls_number_restraints     0
_refine_ls_number_constraints     0
_refine_ls_hydrogen_treatment     constr
_refine_ls_weighting_scheme     calc
_refine_ls_weighting_details
                 'calc w=1/[\s^2^(Fo^2^)+(0.0342P)^2^] where P=(Fo^2^+2Fc^2^)/3'
_atom_sites_solution_hydrogens     geom
_atom_sites_solution_primary     direct
_atom_sites_solution_secondary     difmap
_refine_ls_shift/su_max     0.000
_refine_ls_shift/su_mean     0.000
_refine_diff_density_max     0.711
_refine_diff_density_min     -0.264
_refine_ls_extinction_method     none
_refine_ls_extinction_coef     ?
loop_
    _atom_type_symbol
    _atom_type_description
    _atom_type_scat_dispersion_real
    _atom_type_scat_dispersion_imag
    _atom_type_scat_source
    'C' 'C' 0.0033 0.0016
                         'International Tables Vol C Tables 4.2.6.8 and 6.1.1.4'
    'H' 'H' 0.0000 0.0000
                         'International Tables Vol C Tables 4.2.6.8 and 6.1.1.4'
    'O' 'O' 0.0106 0.0060
                         'International Tables Vol C Tables 4.2.6.8 and 6.1.1.4'
    'F' 'F' 0.0171 0.0103
                         'International Tables Vol C Tables 4.2.6.8 and 6.1.1.4'
    'Cl' 'Cl' 0.1484 0.1585
                         'International Tables Vol C Tables 4.2.6.8 and 6.1.1.4'
    'Sn' 'Sn' -0.6537 1.4246
                         'International Tables Vol C Tables 4.2.6.8 and 6.1.1.4'
_computing_data_collection     'SMART (Bruker, 2007)'
_computing_cell_refinement     'SAINT (Bruker, 2007)'
_computing_data_reduction     'SAINT (Bruker, 2007)'
_computing_structure_solution     'SHELXS97 (Sheldrick, 2008)'
_computing_structure_refinement     'SHELXL97 (Sheldrick, 2008)'
_computing_molecular_graphics     'SHELXTL (Sheldrick, 2008)'
_computing_publication_material     'SHELXTL (Sheldrick, 2008)'
loop_
    _atom_site_type_symbol
    _atom_site_label
    _atom_site_fract_x
    _atom_site_fract_y
    _atom_site_fract_z
    _atom_site_U_iso_or_equiv
    _atom_site_adp_type
    _atom_site_calc_flag
    _atom_site_refinement_flags
    _atom_site_occupancy
    _atom_site_symmetry_multiplicity
    _atom_site_disorder_assembly
    _atom_site_disorder_group
    Sn Sn1 0.5000 0.07163(7) 0.2500 0.04380(15) Uani d S 1 2 . .
    Cl Cl1 0.58874(11) 0.2741(3) 0.03745(5) 0.1169(6) Uani d . 1 1 . .
    F F1 0.29621(15) 0.3089(6) 0.24062(11) 0.0831(8) Uani d . 1 1 . .
    O O1 0.52467(15) 0.3929(5) 0.19515(10) 0.0517(7) Uani d . 1 1 . .
    O O2 0.55526(17) 0.0310(5) 0.15017(12) 0.0602(7) Uani d . 1 1 . .
    C C1 0.5493(2) 0.2692(9) 0.15046(17) 0.0542(10) Uani d . 1 1 . .
    C C2 0.5669(4) 0.4449(10) 0.0999(2) 0.098(2) Uani d . 1 1 . .
    H H2A 0.6101 0.5583 0.1120 0.117 Uiso calc R 1 1 . .
    H H2B 0.5227 0.5579 0.0903 0.117 Uiso calc R 1 1 . .
    C C3 0.3963(2) -0.0939(7) 0.21189(17) 0.0522(10) Uani d . 1 1 . .
    H H3A 0.4080 -0.2616 0.1937 0.063 Uiso calc R 1 1 . .
    H H3B 0.3620 -0.1296 0.2428 0.063 Uiso calc R 1 1 . .
    C C4 0.3557(2) 0.0799(8) 0.16691(16) 0.0465(9) Uani d . 1 1 . .
    C C5 0.3052(2) 0.2743(9) 0.18211(18) 0.0537(10) Uani d . 1 1 . .
    C C6 0.2662(3) 0.4379(9) 0.1434(2) 0.0703(13) Uani d . 1 1 . .
    H H6 0.2318 0.5635 0.1561 0.084 Uiso calc R 1 1 . .
    C C7 0.2789(3) 0.4122(11) 0.0846(2) 0.0820(15) Uani d . 1 1 . .
    H H7 0.2537 0.5231 0.0570 0.098 Uiso calc R 1 1 . .
    C C8 0.3286(3) 0.2242(12) 0.0670(2) 0.0863(16) Uani d . 1 1 . .
    H H8 0.3370 0.2078 0.0273 0.104 Uiso calc R 1 1 . .
    C C9 0.3667(3) 0.0579(10) 0.10703(19) 0.0683(12) Uani d . 1 1 . .
    H H9 0.4000 -0.0703 0.0940 0.082 Uiso calc R 1 1 . .
loop_
    _atom_site_aniso_label
    _atom_site_aniso_U_11
    _atom_site_aniso_U_22
    _atom_site_aniso_U_33
    _atom_site_aniso_U_12
    _atom_site_aniso_U_13
    _atom_site_aniso_U_23
    Sn1 0.0453(2) 0.0360(2) 0.0496(2) 0.000 -0.00011(16) 0.000
    Cl1 0.1927(17) 0.1008(12) 0.0620(8) 0.0479(12) 0.0451(10) 0.0020(8)
    F1 0.0875(19) 0.084(2) 0.0804(18) 0.0152(16) 0.0270(15) 0.0010(15)
    O1 0.0685(18) 0.0384(16) 0.0496(15) 0.0031(13) 0.0147(13) 0.0003(12)
    O2 0.078(2) 0.0402(17) 0.0635(17) 0.0078(14) 0.0121(15) 0.0013(13)
    C1 0.065(3) 0.046(3) 0.052(2) 0.003(2) 0.010(2) 0.001(2)
    C2 0.171(6) 0.058(3) 0.071(3) 0.017(4) 0.057(4) 0.005(3)
    C3 0.049(2) 0.039(2) 0.068(3) -0.0047(19) -0.0033(19) -0.004(2)
    C4 0.043(2) 0.043(2) 0.053(2) -0.0078(19) -0.0053(17) -0.0040(19)
    C5 0.047(2) 0.057(3) 0.057(3) -0.003(2) 0.003(2) -0.003(2)
    C6 0.058(3) 0.062(3) 0.089(4) 0.014(2) -0.008(2) -0.002(3)
    C7 0.085(4) 0.072(4) 0.084(4) 0.003(3) -0.032(3) 0.012(3)
    C8 0.105(4) 0.098(4) 0.052(3) 0.002(4) -0.022(3) -0.003(3)
    C9 0.071(3) 0.072(3) 0.060(3) 0.008(3) -0.008(2) -0.016(2)
_geom_special_details     ?
loop_
    _geom_bond_atom_site_label_1
    _geom_bond_atom_site_label_2
    _geom_bond_site_symmetry_2
    _geom_bond_distance
    _geom_bond_publ_flag
    Sn1 O1 2_655 2.109(2) ?
    Sn1 O1 . 2.109(2) y
    Sn1 C3 . 2.121(4) y
    Sn1 C3 2_655 2.121(4) ?
    Sn1 O2 2_655 2.537(3) ?
    Sn1 O2 . 2.537(3) y
    Cl1 C2 . 1.728(5) ?
    F1 C5 . 1.365(4) ?
    O1 C1 . 1.292(4) ?
    O2 C1 . 1.207(4) ?
    C1 C2 . 1.503(6) ?
    C2 H2A . 0.9700 ?
    C2 H2B . 0.9700 ?
    C3 C4 . 1.492(5) ?
    C3 H3A . 0.9700 ?
    C3 H3B . 0.9700 ?
    C4 C5 . 1.375(5) ?
    C4 C9 . 1.396(6) ?
    C5 C6 . 1.359(6) ?
    C6 C7 . 1.380(7) ?
    C6 H6 . 0.9300 ?
    C7 C8 . 1.361(7) ?
    C7 H7 . 0.9300 ?
    C8 C9 . 1.377(7) ?
    C8 H8 . 0.9300 ?
    C9 H9 . 0.9300 ?
loop_
    _geom_angle_atom_site_label_1
    _geom_angle_atom_site_label_2
    _geom_angle_atom_site_label_3
    _geom_angle_site_symmetry_1
    _geom_angle_site_symmetry_3
    _geom_angle
    _geom_angle_publ_flag
    O1 Sn1 O1 2_655 . 79.50(13) ?
    O1 Sn1 C3 2_655 . 110.21(13) ?
    O1 Sn1 C3 . . 105.08(12) ?
    O1 Sn1 C3 2_655 2_655 105.08(12) ?
    O1 Sn1 C3 . 2_655 110.21(13) ?
    C3 Sn1 C3 . 2_655 133.6(2) ?
    O1 Sn1 O2 2_655 2_655 54.99(9) ?
    O1 Sn1 O2 . 2_655 134.28(9) ?
    C3 Sn1 O2 . 2_655 88.52(13) ?
    C3 Sn1 O2 2_655 2_655 87.82(13) ?
    O1 Sn1 O2 2_655 . 134.28(9) ?
    O1 Sn1 O2 . . 54.99(9) ?
    C3 Sn1 O2 . . 87.82(13) ?
    C3 Sn1 O2 2_655 . 88.52(13) ?
    O2 Sn1 O2 2_655 . 170.72(12) ?
    C1 O1 Sn1 . . 100.8(2) ?
    C1 O2 Sn1 . . 82.9(2) ?
    O2 C1 O1 . . 121.3(4) ?
    O2 C1 C2 . . 124.2(4) ?
    O1 C1 C2 . . 114.5(4) ?
    C1 C2 Cl1 . . 113.9(3) ?
    C1 C2 H2A . . 108.8 ?
    Cl1 C2 H2A . . 108.8 ?
    C1 C2 H2B . . 108.8 ?
    Cl1 C2 H2B . . 108.8 ?
    H2A C2 H2B . . 107.7 ?
    C4 C3 Sn1 . . 113.7(3) ?
    C4 C3 H3A . . 108.8 ?
    Sn1 C3 H3A . . 108.8 ?
    C4 C3 H3B . . 108.8 ?
    Sn1 C3 H3B . . 108.8 ?
    H3A C3 H3B . . 107.7 ?
    C5 C4 C9 . . 115.7(4) ?
    C5 C4 C3 . . 121.8(3) ?
    C9 C4 C3 . . 122.5(4) ?
    C6 C5 F1 . . 118.2(4) ?
    C6 C5 C4 . . 124.7(4) ?
    F1 C5 C4 . . 117.0(4) ?
    C5 C6 C7 . . 118.0(4) ?
    C5 C6 H6 . . 121.0 ?
    C7 C6 H6 . . 121.0 ?
    C8 C7 C6 . . 119.8(5) ?
    C8 C7 H7 . . 120.1 ?
    C6 C7 H7 . . 120.1 ?
    C7 C8 C9 . . 121.1(5) ?
    C7 C8 H8 . . 119.5 ?
    C9 C8 H8 . . 119.5 ?
    C8 C9 C4 . . 120.6(4) ?
    C8 C9 H9 . . 119.7 ?
    C4 C9 H9 . . 119.7 ?
data_global
_journal_date_recd_electronic     2011-11-04
_journal_date_accepted     2011-11-28
_journal_name_full     'Acta Crystallographica, Section E'
_journal_year     2011
_journal_volume     67
_journal_issue     12
_journal_page_first     m1905
_journal_page_last     m1905
_journal_paper_category     QM
_journal_paper_doi     10.1107/S1600536811051002
_journal_coeditor_code     BH2395
_publ_contact_author_name     'Dr. Aixia Deng'
_publ_contact_author_address
;
College of materials science and Engineering
Liaocheng University
Shandong 252059
People's Republic of China
;
_publ_contact_author_email     dengaixia@lcu.edu.cn
_publ_contact_author_fax     ?
_publ_contact_author_phone     '86 635 8539612'
_publ_section_title
;\
Bis(chloroacetato-\k^2^<i>O</i>,<i>O</i>')bis(2-fluorobenzyl-\k<i>C</i>^1^)\
tin(IV)
;
loop_
    _publ_author_name
    _publ_author_address
    "Deng, Aixia"
;
College of Materials Science and Engineering
Liaocheng University
Shandong 252059
People's Republic of China
;
    "Teng, Mouyong"
;
College of Materials Science and Engineering
Liaocheng University
Shandong 252059
People's Republic of China
;
    "Xie, Qian"
;
College of Materials Science and Engineering
Liaocheng University
Shandong 252059
People's Republic of China
;
    "Yan, Nana"
;
College of Materials Science and Engineering
Liaocheng University
Shandong 252059
People's Republic of China
;
