# Supplementary material for: Bis(chloro­acetato-κ2 O,O′)bis­(2-fluoro­benzyl-κC 1)tin(IV)
Source: Acta Crystallogr Sect E Struct Rep Online. 2011 Nov 30;67(Pt 12):m1905. doi: 10.1107/S1600536811051002 (PMC3238784; doi:10.1107/S1600536811051002)
Supplement: Supplementary file 2 [file e-67-m1905-Isup2.hkl]

# 
# h,k,l, Fc-squared, Fo-squared, sigma(Fo-squared) and status flag 
# 
data_I
_shelx_title ' 100127c in  C2/c' 
_shelx_refln_list_code          4 
_shelx_F_calc_maximum      500.76 
_exptl_crystal_F_000      1032.00 
_reflns_d_resolution_high  0.8403 
 
loop_ 
 _symmetry_equiv_pos_as_xyz 
 'x, y, z' 
 '-x, y, -z+1/2' 
 'x+1/2, y+1/2, z' 
 '-x+1/2, y+1/2, -z+1/2' 
 '-x, -y, -z' 
 'x, -y, z-1/2' 
 '-x+1/2, -y+1/2, -z' 
 'x+1/2, -y+1/2, z-1/2' 
 
_cell_length_a    17.3841 
_cell_length_b     5.0480 
_cell_length_c    22.8079 
_cell_angle_alpha  90.000 
_cell_angle_beta   93.760 
_cell_angle_gamma  90.000 
 
_shelx_F_squared_multiplier     1.000 
 
loop_ 
 _refln_index_h 
 _refln_index_k 
 _refln_index_l 
 _refln_F_squared_calc 
 _refln_F_squared_meas 
 _refln_F_squared_sigma 
 _refln_observed_status 
   2   0   0    41738.92    43314.32    612.90 o 
   4   0   0    19845.62    19921.31    223.40 o 
   6   0   0     5473.89     4981.51    131.03 o 
   8   0   0     6430.15     6222.57    247.62 o 
  10   0   0    11830.40    11254.82    366.32 o 
  12   0   0     2918.65     3114.25    163.70 o 
  14   0   0     4789.84     5357.81    222.18 o 
  16   0   0     2122.06     2623.59    267.30 o 
  18   0   0     1108.90     1166.60    202.47 o 
  20   0   0     1305.38     1645.25    245.69 o 
   1   1   0    29130.16    31489.88    233.63 o 
   3   1   0    10310.23     9883.39    166.59 o 
   5   1   0     1401.29     1183.51     46.94 o 
   7   1   0    28835.59    27625.64    286.00 o 
   9   1   0     3403.95     3286.24     97.32 o 
  11   1   0     4810.67     4789.51    128.91 o 
  13   1   0     3690.37     3312.60    215.80 o 
  15   1   0     3861.87     3720.95    163.46 o 
  17   1   0     1429.72     1461.58    113.07 o 
  19   1   0     1257.91     1377.65    156.15 o 
   0   2   0     3630.79     4069.33    193.30 o 
   2   2   0    11520.38    12243.01    169.09 o 
   4   2   0     9715.40     9978.72    137.52 o 
   6   2   0     4352.72     4310.98    116.24 o 
   8   2   0    12493.66    12353.07    248.42 o 
  10   2   0      105.86       78.16     39.34 o 
  12   2   0     1354.03     1426.34    105.51 o 
  14   2   0     1597.28     1631.50    116.49 o 
  16   2   0      626.79      578.88     77.70 o 
  18   2   0      554.99      646.22     91.64 o 
   1   3   0     5008.10     4999.15    190.57 o 
   3   3   0      370.45      320.17     41.55 o 
   5   3   0      888.94      884.56     54.69 o 
   7   3   0       15.76       79.62     41.56 o 
   9   3   0      308.66      149.12     60.58 o 
  11   3   0       71.73       80.56     58.89 o 
  13   3   0        3.99       66.49     54.32 o 
  15   3   0      268.42      300.73     66.97 o 
  17   3   0       14.54       94.10     67.22 o 
   0   4   0        6.63       60.98     67.49 o 
   2   4   0      139.99      161.12     70.04 o 
   4   4   0      466.10      465.58     87.25 o 
   6   4   0      957.08      921.13    109.98 o 
   8   4   0     1710.44     1547.82    196.85 o 
  10   4   0      256.94      325.13     82.27 o 
  12   4   0      125.27       28.11     63.41 o 
  14   4   0       16.98       70.97     67.09 o 
   1   5   0     1235.45     1322.94    154.82 o 
   3   5   0       97.29      105.78     76.50 o 
   5   5   0      211.93      278.89    115.74 o 
   7   5   0      596.46      531.91    103.09 o 
   9   5   0      918.72      883.82    126.12 o 
  11   5   0      674.26      738.51    119.75 o 
   0   6   0     2483.83     2464.03    291.58 o 
 -19   1   1      126.88      196.69    102.72 o 
 -17   1   1      234.87      309.55     88.88 o 
 -15   1   1     1253.24     1168.50     98.50 o 
 -13   1   1      205.82      184.81     53.29 o 
 -11   1   1      656.19      599.13     61.95 o 
  -9   1   1     3707.33     3812.72    103.17 o 
  -7   1   1     1431.47     1686.23     61.59 o 
  -5   1   1     7079.48     7139.91    156.68 o 
  -3   1   1    16679.03    17794.07    220.59 o 
  -1   1   1    46762.00    49216.53    387.16 o 
   1   1   1    33958.36    33884.75    241.79 o 
   3   1   1    30002.36    31486.47    255.84 o 
   5   1   1    58007.80    58056.66    600.59 o 
   7   1   1      527.97      544.69     44.37 o 
   9   1   1      398.22      394.80     43.70 o 
  11   1   1      513.74      509.01     54.20 o 
  13   1   1      678.11      681.75     66.16 o 
  15   1   1     1199.02     1357.28    105.00 o 
  17   1   1       82.56      196.69     66.29 o 
  19   1   1      128.70      119.39    122.70 o 
 -18   2   1      573.29      534.68     85.64 o 
 -16   2   1     2031.21     2018.01    134.64 o 
 -14   2   1     3179.00     3071.49    156.26 o 
 -12   2   1     4578.62     4537.80    175.01 o 
 -10   2   1     1059.39     1101.19     72.02 o 
  -8   2   1    10858.72    11050.55    284.34 o 
  -6   2   1     5579.79     5500.47    126.13 o 
  -4   2   1     5333.65     5100.20    101.63 o 
  -2   2   1    20806.96    20552.06    233.43 o 
   0   2   1      351.38      217.28     55.06 o 
   2   2   1     5302.54     4672.27    155.98 o 
   4   2   1     1255.28     1360.43     52.21 o 
   6   2   1    17501.33    18261.34    200.62 o 
   8   2   1     3197.54     3007.91    111.14 o 
  10   2   1     1163.38     1124.01     68.99 o 
  12   2   1     2956.50     3165.40    146.81 o 
  14   2   1     3340.31     3312.19    157.14 o 
  16   2   1     1091.59     1169.48    108.44 o 
  18   2   1      650.87      775.85     99.39 o 
 -17   3   1      749.18      847.99    103.92 o 
 -15   3   1     1929.26     1781.58    177.39 o 
 -13   3   1     3307.28     3295.50    202.87 o 
 -11   3   1      927.95     1161.27    190.19 o 
  -9   3   1     4709.92     4625.37    213.29 o 
  -7   3   1     5886.82     6069.99    136.57 o 
  -5   3   1    11568.87    11487.21    214.31 o 
  -3   3   1    17972.05    17335.74    283.37 o 
  -1   3   1    20129.00    20226.37    380.21 o 
   1   3   1     8583.92     8432.83    242.46 o 
   3   3   1    11531.02    11484.91    239.92 o 
   5   3   1     8903.35     9144.73    206.12 o 
   7   3   1    16753.04    17013.12    428.35 o 
   9   3   1     3908.00     4193.81    149.68 o 
  11   3   1     1726.39     1657.84    140.12 o 
  13   3   1     5032.17     4857.46    195.71 o 
  15   3   1     1073.55     1020.61    106.21 o 
  17   3   1      812.51      841.65    107.91 o 
 -14   4   1     1431.44     1425.98    245.99 o 
 -12   4   1      879.01      821.90    113.74 o 
 -10   4   1     1931.68     1828.06    158.97 o 
  -8   4   1     3370.55     3371.12    218.02 o 
  -6   4   1     4574.28     4684.46    350.33 o 
  -4   4   1     2881.84     2895.37    175.46 o 
  -2   4   1     3379.46     3475.27    190.02 o 
   0   4   1     7643.02     8099.52    358.03 o 
   2   4   1     5351.53     5515.43    234.99 o 
   4   4   1     4037.16     4079.84    203.53 o 
   6   4   1     5870.92     5588.55    420.49 o 
   8   4   1      926.95      832.29    103.24 o 
  10   4   1     1869.65     1907.65    162.63 o 
  12   4   1     1067.17      998.16    123.36 o 
  14   4   1     2099.78     1996.88    192.56 o 
 -11   5   1      446.32      511.51    112.52 o 
  -9   5   1      883.35      907.39    123.25 o 
  -7   5   1      489.67      530.93    102.02 o 
  -5   5   1      433.31      447.45     94.71 o 
  -3   5   1      378.76      417.14     85.13 o 
  -1   5   1     3110.66     3311.46    251.47 o 
   1   5   1     2632.60     2953.83    200.27 o 
   3   5   1     2582.78     2562.59    291.13 o 
   5   5   1     2366.33     2216.82    181.47 o 
   7   5   1      770.34      881.91    152.89 o 
   9   5   1      252.77      288.93     88.39 o 
  11   5   1      139.35      218.03     91.21 o 
   0   6   1      293.87      484.71    114.10 o 
 -20   0   2      809.68     1234.98    222.90 o 
 -18   0   2     1095.93     1077.50    186.79 o 
 -16   0   2     3132.19     4164.94    334.79 o 
 -14   0   2     4984.87     5210.67    352.11 o 
 -12   0   2     1418.16     1245.89    103.65 o 
 -10   0   2    21029.62    20697.30    592.92 o 
  -8   0   2     6582.16     6683.45    168.89 o 
  -6   0   2    17304.77    17387.25    236.94 o 
  -4   0   2      280.03      238.26     45.94 o 
   0   0   2    62046.24    59760.23    589.37 o 
   2   0   2    17007.25    17904.13    332.87 o 
   4   0   2   250760.77   222200.42   1143.80 o 
   6   0   2    76776.61    75854.47   1360.19 o 
   8   0   2    23176.21    24708.35    352.80 o 
  10   0   2     7720.33     8021.24    226.80 o 
  12   0   2     3096.87     3108.74    156.47 o 
  14   0   2     2669.54     2988.71    207.80 o 
  16   0   2     1744.48     2163.35    158.16 o 
  18   0   2      873.65     1178.73    192.11 o 
  20   0   2     1859.31     2065.30    261.38 o 
 -19   1   2      816.49      956.39    131.43 o 
 -17   1   2     2174.19     2153.43    174.40 o 
 -15   1   2     3120.14     3214.39    154.68 o 
 -13   1   2     5878.57     5684.05    187.87 o 
 -11   1   2     8638.75     8275.35    163.29 o 
  -9   1   2    14624.77    14480.61    218.47 o 
  -7   1   2    11069.78    11131.50    145.03 o 
  -5   1   2      465.29      528.03     30.51 o 
  -3   1   2    57235.08    59014.00    378.98 o 
  -1   1   2    32970.93    34964.91    384.68 o 
   1   1   2    33300.02    33196.66    820.86 o 
   3   1   2       67.58       65.59     29.55 o 
   5   1   2    23284.29    22984.69    208.59 o 
   7   1   2    11589.77    11258.26    187.82 o 
   9   1   2     6278.75     6361.05    138.62 o 
  11   1   2     3627.48     3674.36    117.99 o 
  13   1   2     3644.20     3633.78    127.04 o 
  15   1   2     1431.30     1495.06    108.58 o 
  17   1   2     1052.80     1129.06    101.16 o 
  19   1   2     1622.51     1837.88    172.87 o 
 -18   2   2      474.13      479.02    106.33 o 
 -16   2   2      397.15      419.29     73.60 o 
 -14   2   2     1420.12     1409.34    113.27 o 
 -12   2   2     2519.16     2689.35    298.68 o 
 -10   2   2     4235.78     4193.43    148.66 o 
  -8   2   2     3093.90     3466.73     94.18 o 
  -6   2   2        8.65       19.14     22.91 o 
  -4   2   2     1162.08     1124.51     60.72 o 
  -2   2   2    24655.30    25378.25    270.59 o 
   0   2   2    16150.86    16763.16    225.94 o 
   2   2   2    17332.67    18378.40    319.88 o 
   4   2   2      870.13      878.42     41.63 o 
   6   2   2     6651.35     6607.60    188.47 o 
   8   2   2     7264.51     7075.59    167.10 o 
  10   2   2      315.38      270.98     45.60 o 
  12   2   2     5619.89     5286.51    150.66 o 
  14   2   2      402.68      511.13     78.80 o 
  16   2   2      554.74      592.22     95.56 o 
  18   2   2      535.67      552.06     87.20 o 
 -17   3   2      114.61      121.15     68.88 o 
 -15   3   2      342.65      426.75     78.78 o 
 -13   3   2       11.78       67.69     63.70 o 
 -11   3   2      138.30       65.98     67.92 o 
  -9   3   2        0.42       92.43     57.60 o 
  -7   3   2        5.30       82.16     41.36 o 
  -5   3   2     1241.96     1125.73     78.07 o 
  -3   3   2       12.94       47.13     39.86 o 
  -1   3   2      678.27      732.06    146.38 o 
   1   3   2     1892.48     1818.81    118.62 o 
   3   3   2     1556.42     1607.02     73.10 o 
   5   3   2     6608.96     6535.74    284.39 o 
   7   3   2      211.18      192.52     46.72 o 
   9   3   2      122.72      139.73     47.28 o 
  11   3   2       45.71       62.85     43.91 o 
  13   3   2       50.75      105.69     56.47 o 
  15   3   2      146.64      184.62     62.55 o 
  17   3   2        0.33      -10.27     73.12 o 
 -14   4   2        4.02       -3.04     70.45 o 
 -12   4   2       47.26      101.39     79.33 o 
 -10   4   2      106.83      133.91    105.09 o 
  -8   4   2      162.10      209.18     73.27 o 
  -6   4   2      147.69      149.58     72.05 o 
  -4   4   2      852.14      818.04    106.53 o 
  -2   4   2     2485.38     2363.03    158.67 o 
   0   4   2     1592.48     1483.05    187.38 o 
   2   4   2      375.24      346.07     80.78 o 
   4   4   2      239.10      231.32     67.96 o 
   6   4   2       73.91      186.98     74.09 o 
   8   4   2      471.06      292.07     58.58 o 
  10   4   2      358.91      436.18     90.13 o 
  12   4   2      755.50      661.98     89.77 o 
  14   4   2       48.13      147.96    101.98 o 
 -11   5   2      555.86      537.16    119.31 o 
  -9   5   2      801.54      755.49    118.11 o 
  -7   5   2      833.69      799.36    124.84 o 
  -5   5   2      936.26     1154.11    163.40 o 
  -3   5   2      638.02      616.40    102.02 o 
  -1   5   2     1040.42      981.75    120.64 o 
   1   5   2      680.26      630.61    108.21 o 
   3   5   2       66.05      142.42     67.35 o 
   5   5   2     1038.53      971.56    127.92 o 
   7   5   2      193.42      269.70     81.51 o 
   9   5   2      411.91      441.62     99.82 o 
  11   5   2      253.47      249.54    118.11 o 
 -19   1   3       46.40       51.75     65.12 o 
 -17   1   3      392.37      384.17     91.51 o 
 -15   1   3     1735.96     1895.81    122.83 o 
 -13   1   3      155.12      217.45     55.59 o 
 -11   1   3     1096.39     1366.82     85.36 o 
  -9   1   3      339.41      469.57     63.05 o 
  -7   1   3      211.32      191.84     26.37 o 
  -5   1   3    16009.44    15179.62    142.14 o 
  -3   1   3     5793.12     6295.90    115.92 o 
  -1   1   3     2957.43     3005.13     73.71 o 
   1   1   3     6031.48     6379.70     99.79 o 
   3   1   3    11479.08    12862.60    138.26 o 
   5   1   3    32051.67    32305.82    258.62 o 
   7   1   3     8875.75     8388.47    142.36 o 
   9   1   3     7819.76     7872.21    194.40 o 
  11   1   3     1293.81     1370.75     77.94 o 
  13   1   3      486.12      632.16     66.33 o 
  15   1   3      824.43      830.99     81.73 o 
  17   1   3        1.61       19.36     56.22 o 
  19   1   3      323.40      461.21    105.47 o 
 -18   2   3      795.62      873.10    129.26 o 
 -16   2   3     1937.38     1865.82    132.74 o 
 -14   2   3     2395.45     2270.82    134.98 o 
 -12   2   3     3406.05     3441.10    192.63 o 
 -10   2   3     4415.56     4620.37    159.53 o 
  -8   2   3    16949.28    16834.48    199.25 o 
  -6   2   3     3541.83     3202.46    110.06 o 
  -4   2   3    13058.16    12886.34    202.44 o 
  -2   2   3     7538.99     7337.01    146.61 o 
   0   2   3     4717.62     5251.86    130.95 o 
   2   2   3    11386.75    11339.73    266.05 o 
   4   2   3    10531.51    10324.66    201.73 o 
   6   2   3     2834.18     2826.10    103.16 o 
   8   2   3      875.93      824.09     56.47 o 
  10   2   3     1771.40     1662.72     82.90 o 
  12   2   3     4178.72     4487.48    141.85 o 
  14   2   3     1963.94     2002.51    125.71 o 
  16   2   3      361.02      450.88     80.58 o 
  18   2   3      867.09      905.05    130.88 o 
 -17   3   3      613.35      697.54     97.22 o 
 -15   3   3     1146.84     1302.85    151.90 o 
 -13   3   3     1295.48     1309.53    139.46 o 
 -11   3   3     2977.17     2925.01    184.29 o 
  -9   3   3     6480.01     6252.50    185.65 o 
  -7   3   3     7440.21     7440.76    191.22 o 
  -5   3   3     2759.97     2604.73    177.52 o 
  -3   3   3     7344.73     7333.94    172.84 o 
  -1   3   3     9766.82     9857.40    267.45 o 
   1   3   3    13004.99    12952.12    441.36 o 
   3   3   3    24673.49    25283.56    342.21 o 
   5   3   3    12281.35    11883.84    268.76 o 
   7   3   3     9716.20     9345.24    216.56 o 
   9   3   3      514.97      462.48     61.21 o 
  11   3   3     7729.53     7715.35    233.67 o 
  13   3   3     3411.40     3491.56    167.65 o 
  15   3   3     1124.10     1232.55    142.56 o 
  17   3   3      838.44      932.18    136.87 o 
 -14   4   3     1442.13     1757.15    259.01 o 
 -12   4   3     2080.41     2491.86    278.25 o 
 -10   4   3     2568.45     2732.49    193.69 o 
  -8   4   3     2096.49     1825.71    159.40 o 
  -6   4   3     2587.49     2435.79    167.57 o 
  -4   4   3     5411.71     5243.02    234.63 o 
  -2   4   3     3677.43     3894.37    146.97 o 
   0   4   3     5698.91     5972.94    251.67 o 
   2   4   3     1423.55     1413.38    128.03 o 
   4   4   3     9782.91     9702.97    309.89 o 
   6   4   3     5772.80     6314.75    239.28 o 
   8   4   3     1225.26     1259.11     98.75 o 
  10   4   3     2016.58     2188.33    168.72 o 
  12   4   3     1122.67     1057.42    104.41 o 
  14   4   3     1339.14     1251.11    151.34 o 
 -11   5   3      795.74      779.32    128.19 o 
  -9   5   3      950.53      947.30    131.27 o 
  -7   5   3     1061.89     1194.34    142.70 o 
  -5   5   3      940.47      976.32    137.20 o 
  -3   5   3      918.88      960.04    122.41 o 
  -1   5   3      941.82      954.57    125.27 o 
   1   5   3      298.57      389.58     91.36 o 
   3   5   3     2128.36     2016.34    170.33 o 
   5   5   3     2066.95     2024.33    459.86 o 
   7   5   3     1857.13     2205.91    256.65 o 
   9   5   3      816.87      910.65    198.48 o 
  11   5   3      594.94      465.63    134.10 o 
 -20   0   4      511.64      608.90    182.05 o 
 -18   0   4      686.74      846.31    178.79 o 
 -16   0   4     2244.73     2254.46    256.35 o 
 -14   0   4     3085.11     3338.17    278.85 o 
 -12   0   4     9621.69     9774.36    280.03 o 
 -10   0   4    22933.38    25875.85    905.81 o 
  -8   0   4      301.09      388.64     49.77 o 
  -6   0   4     6048.34     6008.52    181.31 o 
  -4   0   4    18622.03    18423.72    255.96 o 
  -2   0   4    58188.54    62157.25    708.63 o 
   0   0   4    11394.53    10618.67    163.70 o 
   2   0   4     4895.65     5699.45     93.03 o 
   4   0   4    14234.65    15472.59    207.14 o 
   6   0   4    48463.12    51807.66    479.44 o 
   8   0   4    34775.86    36843.94    535.64 o 
  10   0   4    36573.97    40562.53    525.94 o 
  12   0   4     6177.89     6718.17    312.59 o 
  14   0   4     3124.34     3627.92    189.68 o 
  16   0   4     1030.24     1153.68    122.53 o 
  18   0   4     1582.71     1663.90    216.68 o 
 -19   1   4      608.79      478.40     97.84 o 
 -17   1   4     1615.68     1450.47    153.06 o 
 -15   1   4     2073.16     2052.96    123.31 o 
 -13   1   4     6827.98     6750.10    203.01 o 
 -11   1   4    10986.33    10999.64    317.74 o 
  -9   1   4    20078.14    20189.29    209.46 o 
  -7   1   4     8572.68     7931.30    102.43 o 
  -5   1   4    12342.29    12568.17    417.57 o 
  -3   1   4    18890.45    18582.90    207.88 o 
  -1   1   4    12649.36    11972.56    122.20 o 
   1   1   4    12650.45    11969.85    178.94 o 
   3   1   4    27314.86    27191.74    234.61 o 
   5   1   4    20053.32    19907.23    197.73 o 
   7   1   4     7098.48     6589.08    128.38 o 
   9   1   4     8746.64     8084.92    158.73 o 
  11   1   4     4433.70     3934.93    122.47 o 
  13   1   4     3612.24     3530.84    126.75 o 
  15   1   4      358.78      392.26     56.71 o 
  17   1   4     2020.92     2219.90    207.17 o 
  19   1   4      879.29      974.48    173.47 o 
 -18   2   4      434.14      480.93    112.51 o 
 -16   2   4      304.66      327.83     71.41 o 
 -14   2   4      552.21      689.74    107.71 o 
 -12   2   4     1157.39     1200.86    100.36 o 
 -10   2   4     2818.47     2964.37    132.41 o 
  -8   2   4    10942.39    11163.81    344.71 o 
  -6   2   4     6888.13     6424.13    158.57 o 
  -4   2   4     3552.76     3776.13    113.48 o 
  -2   2   4     2819.37     3010.22     97.48 o 
   0   2   4     1571.86     1505.13     70.41 o 
   2   2   4    16365.12    17036.86    292.76 o 
   4   2   4    12137.58    12492.66    199.79 o 
   6   2   4    15380.53    15737.07    212.16 o 
   8   2   4     1341.38     1355.53     71.43 o 
  10   2   4     2225.54     2105.59     92.83 o 
  12   2   4     2772.77     2920.14    118.28 o 
  14   2   4      170.12      191.43     61.33 o 
  16   2   4     1075.25     1155.81    135.02 o 
  18   2   4      451.61      589.61    114.37 o 
 -17   3   4       23.86       26.65     54.65 o 
 -15   3   4       34.76      104.04     73.14 o 
 -13   3   4      190.71      129.50     62.27 o 
 -11   3   4      912.96      911.15     84.50 o 
  -9   3   4      419.23      433.12     62.56 o 
  -7   3   4       50.80       80.33     39.40 o 
  -5   3   4       39.49       73.97     35.66 o 
  -3   3   4      144.88      176.43     37.73 o 
  -1   3   4      781.21      769.71    110.86 o 
   1   3   4       67.30       57.49     46.41 o 
   3   3   4      234.44      231.93     63.04 o 
   5   3   4     3190.60     2979.07    120.92 o 
   7   3   4      392.99      306.29     55.34 o 
   9   3   4     1998.18     1762.18     93.18 o 
  11   3   4      295.33      401.74     57.18 o 
  13   3   4       79.20      103.22     52.02 o 
  15   3   4       47.74      141.41     68.58 o 
  17   3   4        3.45       50.94     70.42 o 
 -14   4   4        2.20       19.02     76.44 o 
 -12   4   4       40.97       58.88     70.69 o 
 -10   4   4        8.07       14.42     59.17 o 
  -8   4   4      213.30      335.51     90.49 o 
  -6   4   4       25.29       83.67     66.42 o 
  -4   4   4      235.14      297.89     72.83 o 
  -2   4   4      616.47      459.82     61.47 o 
   0   4   4      726.19      654.49    130.84 o 
   2   4   4      945.73      853.69    107.27 o 
   4   4   4      398.29      487.22     66.98 o 
   6   4   4      783.98      754.00     82.12 o 
   8   4   4        0.60       87.55     47.15 o 
  10   4   4      125.94      108.31     55.38 o 
  12   4   4       96.90       69.78     74.94 o 
  14   4   4       36.23      107.76     65.67 o 
 -11   5   4      916.34      907.25    137.57 o 
  -9   5   4      825.75      825.79    134.23 o 
  -7   5   4      348.92      321.65     86.57 o 
  -5   5   4      687.36      720.43    210.47 o 
  -3   5   4     1298.55     1323.32    138.41 o 
  -1   5   4     2734.75     2967.10    203.30 o 
   1   5   4      362.90      571.01    129.36 o 
   3   5   4      277.94      294.76     87.74 o 
   5   5   4      645.86      766.17    113.83 o 
   7   5   4      237.28      285.68    202.92 o 
   9   5   4      725.43      631.11    160.44 o 
 -19   1   5       64.47      175.47     79.23 o 
 -17   1   5      283.69      288.24     84.01 o 
 -15   1   5      318.49      308.33     80.53 o 
 -13   1   5      274.00      293.57     57.57 o 
 -11   1   5     4276.34     4269.64    159.58 o 
  -9   1   5     2587.53     2536.95     69.40 o 
  -7   1   5      996.31     1093.68     73.47 o 
  -5   1   5      462.51      463.30     47.76 o 
  -3   1   5     3921.05     3534.75     90.67 o 
  -1   1   5     7009.77     7280.55     84.36 o 
   1   1   5    16089.85    16335.41    254.06 o 
   3   1   5     4423.71     4471.01     80.10 o 
   5   1   5     4991.49     5353.06    102.14 o 
   7   1   5        5.04       74.36     36.55 o 
   9   1   5     6023.91     5943.37    165.61 o 
  11   1   5     4384.00     4338.76    129.19 o 
  13   1   5     2189.54     2306.51    105.50 o 
  15   1   5      631.45      630.91     67.85 o 
  17   1   5       72.91      117.09     76.32 o 
  19   1   5      327.30      341.01    100.59 o 
 -18   2   5      721.51      717.41    123.25 o 
 -16   2   5     1505.90     1456.92    117.49 o 
 -14   2   5     2207.55     2110.34    168.48 o 
 -12   2   5     3733.97     3623.76    158.69 o 
 -10   2   5     4653.34     4514.83    162.88 o 
  -8   2   5     9549.28     8798.62    206.03 o 
  -6   2   5    12736.93    13043.69    230.85 o 
  -4   2   5    18774.53    19621.74    265.83 o 
  -2   2   5     8864.25     8624.32    146.13 o 
   0   2   5     1845.54     1846.33     77.48 o 
   2   2   5    14057.98    13135.68    263.77 o 
   4   2   5    15474.08    15440.23    231.12 o 
   6   2   5     3915.87     3624.55    104.64 o 
   8   2   5     3098.17     2987.97    101.93 o 
  10   2   5     1110.16     1184.64     75.32 o 
  12   2   5     3930.45     4162.94    139.80 o 
  14   2   5      367.77      330.81     66.26 o 
  16   2   5      920.43      949.62    122.24 o 
  18   2   5      526.61      595.59    106.88 o 
 -17   3   5      914.13     1069.78    113.07 o 
 -15   3   5     1564.56     1610.75    178.35 o 
 -13   3   5      670.02      754.26    114.95 o 
 -11   3   5      748.03      697.67     76.85 o 
  -9   3   5     2340.11     2239.86    120.57 o 
  -7   3   5     6908.78     6782.47    190.12 o 
  -5   3   5    10598.37    10673.98    227.50 o 
  -3   3   5    16528.94    16925.88    275.78 o 
  -1   3   5      931.95      811.58     83.53 o 
   1   3   5     5377.45     5528.51    235.02 o 
   3   3   5    10032.29     9954.41    262.13 o 
   5   3   5    12295.55    12312.01    241.22 o 
   7   3   5     6823.73     7061.49    219.95 o 
   9   3   5     4908.88     4840.05    149.32 o 
  11   3   5     6541.01     6574.35    181.23 o 
  13   3   5     1273.14     1354.79    141.74 o 
  15   3   5     1411.60     1370.18    143.48 o 
  17   3   5      821.47      963.68    185.01 o 
 -14   4   5      784.05      745.78    128.38 o 
 -12   4   5     1632.45     1289.13    152.64 o 
 -10   4   5     4382.16     4680.23    700.67 o 
  -8   4   5     4573.44     4829.26    251.61 o 
  -6   4   5     4638.13     4461.64    225.09 o 
  -4   4   5     2839.95     2632.15    128.85 o 
  -2   4   5     2061.24     1910.57    108.54 o 
   0   4   5     4142.19     4056.26    495.23 o 
   2   4   5     3622.71     3746.43    199.53 o 
   4   4   5     7553.27     7693.09    224.11 o 
   6   4   5     1161.98     1244.02     96.98 o 
   8   4   5     2953.80     2979.88    144.63 o 
  10   4   5     2910.93     3042.29    205.64 o 
  12   4   5     1878.14     1793.47    251.91 o 
  14   4   5      623.45      676.78    118.62 o 
 -11   5   5     1111.15     1107.07    156.75 o 
  -9   5   5      888.08      861.86    129.87 o 
  -7   5   5     1431.26     1442.32    158.79 o 
  -5   5   5      984.22     1011.39    127.74 o 
  -3   5   5     1404.43     1497.49    153.15 o 
  -1   5   5      782.69      980.55    130.01 o 
   1   5   5      895.76     1028.75    126.37 o 
   3   5   5     1330.30     1312.87    172.73 o 
   5   5   5      794.12      936.13    122.89 o 
   7   5   5      782.81      573.97    140.90 o 
   9   5   5      944.17      971.72    131.51 o 
 -20   0   6      616.89      712.81    173.76 o 
 -18   0   6      870.59     1394.83    231.78 o 
 -16   0   6     1115.97     1073.06    184.12 o 
 -14   0   6     1495.77     1536.32    206.03 o 
 -12   0   6     5010.31     4746.02    306.38 o 
 -10   0   6    12608.94    12806.29    265.82 o 
  -8   0   6    15607.72    15612.02    319.06 o 
  -6   0   6    32006.53    29619.19    394.95 o 
  -4   0   6     6289.25     5922.31    111.48 o 
  -2   0   6     2882.33     3506.11    363.53 o 
   0   0   6    21739.04    24269.43    572.40 o 
   2   0   6     4835.88     5427.35    169.62 o 
   4   0   6    30127.09    30397.36    304.46 o 
   6   0   6    11432.29    10332.87    199.67 o 
   8   0   6    12999.57    12703.66    255.40 o 
  10   0   6    24982.29    25495.69    445.50 o 
  12   0   6     4688.62     4955.29    200.34 o 
  14   0   6     6614.67     7304.18    261.54 o 
  16   0   6     2415.79     2504.73    171.51 o 
 -19   1   6      507.55      571.86    189.75 o 
 -17   1   6      885.31      953.77    269.97 o 
 -15   1   6     1147.78     1123.43    142.98 o 
 -13   1   6     4844.56     4545.89    231.25 o 
 -11   1   6     9444.92     9716.99    375.09 o 
  -9   1   6    15131.23    14978.97    272.60 o 
  -7   1   6    19837.30    18888.38    282.14 o 
  -5   1   6    24230.84    24406.59    285.41 o 
  -3   1   6    26309.04    27249.60    246.19 o 
  -1   1   6    14655.53    14526.33    154.09 o 
   1   1   6     5168.79     5336.57     69.38 o 
   3   1   6    13561.46    13632.86    171.08 o 
   5   1   6     4171.84     3961.36     89.17 o 
   7   1   6    17814.59    16828.95    205.94 o 
   9   1   6     8818.12     8422.58    162.61 o 
  11   1   6     5787.14     5247.99    139.14 o 
  13   1   6     1299.16     1377.45     84.11 o 
  15   1   6     1418.86     1461.89    137.34 o 
  17   1   6     2036.63     2025.04    219.94 o 
  19   1   6      351.18      369.81     91.83 o 
 -18   2   6      232.59      191.33     73.84 o 
 -16   2   6      704.50      682.44    100.78 o 
 -14   2   6     1035.49     1043.61    129.94 o 
 -12   2   6     1749.02     1865.77    121.19 o 
 -10   2   6      992.14      969.83     87.12 o 
  -8   2   6      721.46      763.56     88.02 o 
  -6   2   6     1014.92      989.26     83.72 o 
  -4   2   6    19730.08    20909.47    283.15 o 
  -2   2   6    17239.54    17402.06    212.92 o 
   0   2   6     4762.62     4922.09    147.30 o 
   2   2   6     4880.09     5275.86    139.78 o 
   4   2   6       94.46      120.43     29.17 o 
   6   2   6     4628.04     4638.01    117.42 o 
   8   2   6     5828.15     5741.49    140.59 o 
  10   2   6     5295.60     5285.23    145.69 o 
  12   2   6     1115.43     1214.34     95.66 o 
  14   2   6      609.81      641.89     79.56 o 
  16   2   6      773.87      818.69    181.46 o 
  18   2   6      360.73      334.97    125.21 o 
 -17   3   6        8.04      106.46     57.62 o 
 -15   3   6       17.69       36.96     80.65 o 
 -13   3   6        1.02      -38.59     46.94 o 
 -11   3   6       61.68       57.37     46.27 o 
  -9   3   6      659.46      550.41     68.85 o 
  -7   3   6     1241.99     1197.05     85.66 o 
  -5   3   6     2145.77     2004.20    105.48 o 
  -3   3   6      498.89      392.95     52.70 o 
  -1   3   6       75.12       45.35     49.06 o 
   1   3   6        1.05        2.70     41.80 o 
   3   3   6      450.33      343.00     50.69 o 
   5   3   6      254.22      167.48     48.79 o 
   7   3   6       16.96        0.59     37.22 o 
   9   3   6      997.24     1001.75     73.68 o 
  11   3   6      322.69      309.94     60.52 o 
  13   3   6      505.68      420.16     91.91 o 
  15   3   6      104.15       72.73     74.51 o 
 -14   4   6       96.25      165.11     82.16 o 
 -12   4   6        0.93      -17.84     78.90 o 
 -10   4   6        0.59      165.34    151.71 o 
  -8   4   6      490.43      523.10    117.22 o 
  -6   4   6      252.19      370.74     93.39 o 
  -4   4   6      420.62      495.44     64.75 o 
  -2   4   6      554.06      490.70     64.10 o 
   0   4   6      751.25      762.03     98.26 o 
   2   4   6      200.27      179.98     49.64 o 
   4   4   6      213.50      266.58     56.91 o 
   6   4   6      420.05      344.93     65.74 o 
   8   4   6      330.65      389.16     68.26 o 
  10   4   6      268.83      283.16    126.40 o 
  12   4   6        5.58       27.39     72.24 o 
  14   4   6        5.30       47.74     61.73 o 
  -9   5   6      780.58      839.47    128.69 o 
  -7   5   6      738.65      742.77    168.14 o 
  -5   5   6     1073.76     1013.20    136.66 o 
  -3   5   6     1272.30     1164.41    136.74 o 
  -1   5   6     1171.13     1156.85    136.34 o 
   1   5   6      721.05      697.30    107.90 o 
   3   5   6     1349.56     1202.77    151.41 o 
   5   5   6      462.79      461.19    144.75 o 
   7   5   6      419.70      261.09    127.29 o 
   9   5   6      420.85      408.89    219.64 o 
 -19   1   7      253.21      275.91     86.74 o 
 -17   1   7      296.32      312.68     89.25 o 
 -15   1   7      361.01      387.99     90.59 o 
 -13   1   7       56.77      113.36     66.25 o 
 -11   1   7       81.08      101.32     47.97 o 
  -9   1   7     1280.45     1338.65     94.53 o 
  -7   1   7     8229.85     8837.23    195.46 o 
  -5   1   7    13197.53    13073.96    297.16 o 
  -3   1   7      601.33      703.86     33.68 o 
  -1   1   7       13.35      113.24     19.86 o 
   1   1   7     3504.17     3615.81     59.21 o 
   3   1   7     5121.61     5572.08     85.08 o 
   5   1   7     7096.48     7143.67    140.25 o 
   7   1   7      106.34      206.83     34.41 o 
   9   1   7     4565.80     4391.37    117.47 o 
  11   1   7      744.30      749.36     63.62 o 
  13   1   7     1632.30     1405.39    102.52 o 
  15   1   7      753.43      864.35     86.86 o 
  17   1   7      459.16      563.85    102.10 o 
  19   1   7      141.94       -6.81    129.36 o 
 -18   2   7      831.14      679.34    115.84 o 
 -16   2   7      767.23      887.82    130.64 o 
 -14   2   7      836.95      845.07     91.84 o 
 -12   2   7     2150.01     2126.97    129.54 o 
 -10   2   7     5150.75     5022.42    176.79 o 
  -8   2   7    13219.60    13104.46    261.91 o 
  -6   2   7    10318.05    10045.46    137.11 o 
  -4   2   7    10855.63    10397.47    153.12 o 
  -2   2   7    14353.28    14069.18    225.79 o 
   0   2   7     8794.38     8768.83    170.61 o 
   2   2   7    20246.94    20352.27    277.95 o 
   4   2   7     3949.83     4014.09    102.05 o 
   6   2   7     3623.12     3695.11    106.09 o 
   8   2   7     3963.03     3690.85    114.16 o 
  10   2   7     4317.71     4085.73    136.13 o 
  12   2   7     2224.10     2129.20    153.93 o 
  14   2   7      549.28      510.70     75.45 o 
  16   2   7      980.74      939.47    121.18 o 
  18   2   7      174.83      229.04     88.75 o 
 -17   3   7     1137.68      892.78    217.28 o 
 -15   3   7     1502.71     1456.25    176.13 o 
 -13   3   7     1202.45     1154.42    108.66 o 
 -11   3   7     3431.15     3314.18    156.56 o 
  -9   3   7     2273.39     2154.67    121.84 o 
  -7   3   7     1285.00     1403.58     95.72 o 
  -5   3   7     2345.53     2516.44    119.43 o 
  -3   3   7     3754.04     3575.04    133.84 o 
  -1   3   7     7279.04     7118.64    212.51 o 
   1   3   7    17719.01    18406.15    299.19 o 
   3   3   7     7195.04     7316.71    198.80 o 
   5   3   7     3628.51     3848.41    123.50 o 
   7   3   7     2537.09     2524.99    104.88 o 
   9   3   7     5364.55     5605.06    196.37 o 
  11   3   7     4098.55     4186.33    177.79 o 
  13   3   7     2285.40     2473.70    185.78 o 
  15   3   7     1154.59     1039.83    137.27 o 
 -14   4   7      632.61      677.16    133.16 o 
 -12   4   7      621.84      690.33    124.62 o 
 -10   4   7     1926.17     1931.11    169.95 o 
  -8   4   7     3048.48     2887.37    198.12 o 
  -6   4   7     8003.84     8466.84    251.02 o 
  -4   4   7     6836.71     6724.48    223.10 o 
  -2   4   7     3408.89     3156.50    141.26 o 
   0   4   7     2625.47     2416.98    160.88 o 
   2   4   7     3481.45     3426.15    152.62 o 
   4   4   7     3408.95     3331.82    148.82 o 
   6   4   7     1982.51     1958.61    125.73 o 
   8   4   7     2337.05     2230.86    136.94 o 
  10   4   7     1897.91     1826.20    226.22 o 
  12   4   7     1506.03     1446.68    156.45 o 
  14   4   7      786.26      803.52    125.30 o 
  -9   5   7      872.12      802.44    127.29 o 
  -7   5   7     1981.96     1995.45    230.30 o 
  -5   5   7     1462.54     1338.50    207.06 o 
  -3   5   7     1907.76     2808.77    639.69 o 
  -1   5   7      924.44      992.49    130.48 o 
   1   5   7      963.88     1232.57    263.60 o 
   3   5   7      846.34      835.36    168.43 o 
   5   5   7      608.73      449.35    147.12 o 
   7   5   7      588.01      649.71     87.33 o 
   9   5   7      945.73      807.05    128.77 o 
 -20   0   8      901.77      813.75    208.69 o 
 -18   0   8     1082.92      940.44    194.19 o 
 -16   0   8     1616.90     1745.60    227.34 o 
 -14   0   8     3091.69     3335.80    290.69 o 
 -12   0   8     3326.44     3525.25    275.59 o 
 -10   0   8     3599.04     3512.31    173.03 o 
  -8   0   8     1231.58     1350.81    141.20 o 
  -6   0   8    11224.83    10923.57    362.92 o 
  -4   0   8    50186.18    51316.99    380.87 o 
  -2   0   8    56606.64    58075.63    394.57 o 
   0   0   8     8610.34     7821.86    121.18 o 
   2   0   8       56.38       39.87     34.04 o 
   4   0   8     5021.94     4619.37    109.55 o 
   6   0   8     4644.11     4317.73    129.19 o 
   8   0   8    21080.75    21949.52    338.46 o 
  10   0   8     5879.18     6115.80    197.68 o 
  12   0   8     2993.83     2921.81    156.78 o 
  14   0   8     5664.29     5710.14    354.92 o 
  16   0   8     3444.70     3651.35    306.38 o 
  18   0   8     1709.00     1984.19    263.16 o 
 -19   1   8      660.10      617.08    110.74 o 
 -17   1   8      879.75     1038.70    189.01 o 
 -15   1   8      996.86      833.16    121.10 o 
 -13   1   8     2207.13     2032.83    132.05 o 
 -11   1   8     3056.33     2949.57    141.52 o 
  -9   1   8     7360.60     6829.96    193.75 o 
  -7   1   8    13748.67    13713.75    384.11 o 
  -5   1   8    29327.63    31182.81    206.34 o 
  -3   1   8    45981.76    47656.71    388.22 o 
  -1   1   8    30890.92    32363.94    201.85 o 
   1   1   8    15449.12    15011.88    119.98 o 
   3   1   8     8555.30     7429.05    258.87 o 
   5   1   8     4641.76     4108.49     86.22 o 
   7   1   8    10698.35    10440.15    157.80 o 
   9   1   8     5120.34     4959.31    121.98 o 
  11   1   8     3736.38     3763.09    148.66 o 
  13   1   8     1714.46     1586.78    111.17 o 
  15   1   8     3000.14     2827.90    149.86 o 
  17   1   8      951.79      784.45    121.68 o 
  19   1   8      395.45      626.96    190.63 o 
 -18   2   8      313.08      294.07    100.79 o 
 -16   2   8      651.72      819.02    127.76 o 
 -14   2   8      281.42      284.92     67.13 o 
 -12   2   8     2278.43     2098.84    129.15 o 
 -10   2   8     2951.89     2699.80    143.55 o 
  -8   2   8     4144.78     4043.27    152.06 o 
  -6   2   8     1871.13     2046.12    115.60 o 
  -4   2   8      126.43      261.29     37.04 o 
  -2   2   8      793.70      791.52     43.93 o 
   0   2   8    10507.93    10666.24    160.01 o 
   2   2   8    10927.55    11043.63    354.12 o 
   4   2   8     4508.31     4371.93    107.58 o 
   6   2   8     3861.81     3827.10    106.71 o 
   8   2   8     1007.84      948.92     66.40 o 
  10   2   8     1479.16     1251.35     93.06 o 
  12   2   8     1547.97     1503.45    107.75 o 
  14   2   8     1006.33     1021.35     99.10 o 
  16   2   8      794.16      924.78    115.44 o 
  18   2   8      239.25      303.42    152.45 o 
 -17   3   8       10.52       22.11     71.03 o 
 -15   3   8       77.52      102.16     65.37 o 
 -13   3   8        3.12       76.06     61.78 o 
 -11   3   8       50.83       74.84     58.47 o 
  -9   3   8        0.27      -23.91     45.91 o 
  -7   3   8       32.26      260.76    246.01 o 
  -5   3   8     1612.65     1480.85    106.29 o 
  -3   3   8      902.93      858.84     72.82 o 
  -1   3   8     1700.47     1575.94     78.24 o 
   1   3   8       48.50       88.43     37.80 o 
   3   3   8      142.93      110.03     37.40 o 
   5   3   8       43.29       10.44     30.97 o 
   7   3   8      136.86       59.40     46.56 o 
   9   3   8       69.27       42.52     41.88 o 
  11   3   8      172.13      188.78     56.47 o 
  13   3   8      207.72      211.24     59.05 o 
  15   3   8      129.86      189.56     88.29 o 
 -14   4   8       55.35       22.95     84.36 o 
 -12   4   8      406.43      319.11     91.26 o 
 -10   4   8      416.27      355.96     93.51 o 
  -8   4   8       32.80       86.39     67.98 o 
  -6   4   8       16.49      119.36     55.13 o 
  -4   4   8      373.03      393.13     59.07 o 
  -2   4   8      250.93      239.18     52.02 o 
   0   4   8       30.90       60.81     45.94 o 
   2   4   8      203.35      177.83     53.90 o 
   4   4   8      591.54      668.01     80.51 o 
   6   4   8      575.36      611.40     79.37 o 
   8   4   8      245.13      319.47     66.26 o 
  10   4   8      111.63      149.92     63.61 o 
  12   4   8       26.28       17.36     54.04 o 
  -9   5   8      311.36      256.02     90.15 o 
  -7   5   8      227.48      160.37     73.99 o 
  -5   5   8     1413.42     1365.95    150.56 o 
  -3   5   8     1801.41     1906.91    248.21 o 
  -1   5   8     1148.19     1328.38    145.72 o 
   1   5   8      738.66      647.68    153.04 o 
   3   5   8      577.83      631.99    174.06 o 
   5   5   8      883.39      984.53    104.14 o 
   7   5   8      876.75      852.23    116.66 o 
   9   5   8      524.94      581.32    171.25 o 
 -19   1   9      389.49      361.80    104.44 o 
 -17   1   9      194.33      105.22    112.34 o 
 -15   1   9      404.56      302.29     95.10 o 
 -13   1   9      511.07      416.47     76.36 o 
 -11   1   9     1594.67     1573.41    133.98 o 
  -9   1   9     1189.35     1079.30     85.81 o 
  -7   1   9      722.37      687.30     55.92 o 
  -5   1   9      793.61      748.49     35.98 o 
  -3   1   9     5392.91     5711.73    106.94 o 
  -1   1   9    12182.07    12221.39    138.49 o 
   1   1   9    10199.71    10362.72    116.34 o 
   3   1   9      519.93      688.05     54.11 o 
   5   1   9     1144.37     1321.90     60.12 o 
   7   1   9      266.15      283.05     36.33 o 
   9   1   9     1778.32     1621.58    141.63 o 
  11   1   9      746.30      800.40     78.80 o 
  13   1   9     1230.37     1079.25     93.63 o 
  15   1   9      352.17      397.26     96.01 o 
  17   1   9      304.99      334.04    106.20 o 
 -18   2   9      734.30      487.24    144.16 o 
 -16   2   9      546.61      510.71    107.72 o 
 -14   2   9      804.38      948.51     97.11 o 
 -12   2   9     1141.22     1064.09     94.54 o 
 -10   2   9     1790.14     1976.79    121.21 o 
  -8   2   9     4558.42     4512.29    159.99 o 
  -6   2   9     9019.71     9033.18    209.87 o 
  -4   2   9    13276.99    12897.27    165.05 o 
  -2   2   9    10217.03     9697.37    143.15 o 
   0   2   9    10242.16    10498.56    233.03 o 
   2   2   9    20018.66    20505.80    293.75 o 
   4   2   9     7989.77     7856.48    142.60 o 
   6   2   9     3517.47     3477.70    134.93 o 
   8   2   9     3131.68     3113.91    135.50 o 
  10   2   9     2907.83     2713.97    133.59 o 
  12   2   9     1812.37     1827.49    119.33 o 
  14   2   9     1463.72     1296.18    106.13 o 
  16   2   9      436.63      541.36    150.52 o 
 -15   3   9      747.08      830.81    102.39 o 
 -13   3   9     1271.04     1317.34    113.54 o 
 -11   3   9     2934.25     2805.17    149.69 o 
  -9   3   9     3565.86     3670.51    226.25 o 
  -7   3   9     7907.03     7803.87    221.39 o 
  -5   3   9     4420.79     4099.58    154.95 o 
  -3   3   9     1021.36      988.63     58.44 o 
  -1   3   9     1080.87     1156.09     68.73 o 
   1   3   9     3353.13     3292.57    111.76 o 
   3   3   9     6900.74     7048.84    196.54 o 
   5   3   9     6605.89     6835.41    221.20 o 
   7   3   9     3436.63     3664.81    159.06 o 
   9   3   9     3123.66     3093.25    149.51 o 
  11   3   9     2789.29     2671.39    149.82 o 
  13   3   9     1477.64     1476.24    121.44 o 
  15   3   9     1217.83     1307.69    149.28 o 
 -14   4   9      517.86      569.08    125.13 o 
 -12   4   9      710.44      676.20    118.55 o 
 -10   4   9     1849.89     1904.60    174.09 o 
  -8   4   9     1151.34     1064.64     98.22 o 
  -6   4   9     2664.35     2643.85    144.31 o 
  -4   4   9     3780.21     3638.03    202.34 o 
  -2   4   9     6469.48     6566.13    207.62 o 
   0   4   9     7883.36     8208.35    201.33 o 
   2   4   9     3978.31     3878.04    170.31 o 
   4   4   9     1936.10     1920.99    125.08 o 
   6   4   9     1358.58     1374.88    116.56 o 
   8   4   9     1525.47     1467.84    120.38 o 
  10   4   9     1959.63     1926.61    137.61 o 
  12   4   9      951.01     1021.04    131.08 o 
  -9   5   9      486.72      457.25    114.93 o 
  -7   5   9      452.18      529.79    113.35 o 
  -5   5   9      959.36     1004.25    134.28 o 
  -3   5   9     2023.42     2098.42    179.61 o 
  -1   5   9     1644.72     1700.48    157.30 o 
   1   5   9     1881.85     2041.08    256.05 o 
   3   5   9     1166.24     1335.33    202.18 o 
   5   5   9      359.10      307.53     77.51 o 
   7   5   9      459.34      547.09     90.22 o 
 -18   0  10     1434.16     1462.61    240.66 o 
 -16   0  10     1442.69     1427.68    210.47 o 
 -14   0  10     3239.10     2932.04    283.29 o 
 -12   0  10     4355.31     4156.94    214.86 o 
 -10   0  10     8366.73     8832.88    285.58 o 
  -8   0  10     3726.22     4056.44    200.99 o 
  -6   0  10     5019.08     5268.09    127.96 o 
  -4   0  10    11961.13    12419.34    192.82 o 
  -2   0  10     1677.67     1518.64    103.07 o 
   0   0  10    37858.06    36858.26    496.05 o 
   2   0  10    23430.82    25411.21    272.72 o 
   4   0  10    11573.03    12025.10    606.09 o 
   6   0  10     5435.76     6363.21    191.82 o 
   8   0  10     2519.12     2581.67    115.50 o 
  10   0  10     1156.95      835.06    155.41 o 
  12   0  10     3385.60     3509.27    280.03 o 
  14   0  10     2907.47     3410.40    304.30 o 
  16   0  10     2354.21     2579.18    282.40 o 
  18   0  10     1032.18     1224.62    211.95 o 
 -19   1  10      580.69      447.66     99.20 o 
 -17   1  10      587.71      518.36    101.23 o 
 -15   1  10     1415.88     1267.65    141.50 o 
 -13   1  10     3000.81     3113.13    173.19 o 
 -11   1  10     3083.10     3032.83    146.73 o 
  -9   1  10      599.42      532.50     68.81 o 
  -7   1  10     2668.27     2618.59    100.56 o 
  -5   1  10    12648.80    12946.45    173.20 o 
  -3   1  10    28678.60    28894.84    213.73 o 
  -1   1  10    25440.33    25705.09    190.72 o 
   1   1  10    20967.72    21248.86    164.57 o 
   3   1  10    20994.46    21276.59    272.78 o 
   5   1  10    11931.99    11619.84    208.91 o 
   7   1  10     8904.15     8607.00    208.33 o 
   9   1  10     3201.41     2948.81    127.53 o 
  11   1  10     1783.33     1887.48    111.99 o 
  13   1  10     2321.44     2233.27    170.98 o 
  15   1  10     1928.35     2000.29    171.92 o 
  17   1  10      850.30      790.86    130.53 o 
 -18   2  10      361.30      274.03     97.54 o 
 -16   2  10      613.22      574.59     93.73 o 
 -14   2  10      818.04      864.80    102.37 o 
 -12   2  10     1848.38     1858.40    129.08 o 
 -10   2  10       86.77      107.80     56.03 o 
  -8   2  10     1698.14     1746.78    105.70 o 
  -6   2  10     4864.53     5005.44    160.66 o 
  -4   2  10    10466.65    10351.34    151.57 o 
  -2   2  10     6843.22     6726.98    122.77 o 
   0   2  10       55.27      113.86     24.44 o 
   2   2  10      173.26      269.29     28.24 o 
   4   2  10     4449.71     4402.24    145.66 o 
   6   2  10     3250.18     3059.59    127.72 o 
   8   2  10     2942.72     3008.85    202.02 o 
  10   2  10     1612.71     1571.16    108.60 o 
  12   2  10      629.43      701.90     84.61 o 
  14   2  10      754.09      609.57     82.45 o 
  16   2  10      690.76      692.38    164.29 o 
 -15   3  10      115.19       73.13     70.95 o 
 -13   3  10        0.41       38.31     57.41 o 
 -11   3  10       84.23       49.51     50.63 o 
  -9   3  10      140.49      178.37     59.07 o 
  -7   3  10       16.14       29.06     40.71 o 
  -5   3  10       21.60       22.11     42.86 o 
  -3   3  10       30.51       14.97     27.17 o 
  -1   3  10     1307.80     1341.37     74.16 o 
   1   3  10     1384.41     1336.57     73.88 o 
   3   3  10      464.91      441.89     60.19 o 
   5   3  10       54.12       65.77     43.55 o 
   7   3  10      158.70      145.16     50.86 o 
   9   3  10       16.81       53.83     45.00 o 
  11   3  10      142.16      263.54     68.24 o 
  13   3  10       28.35       62.19     53.29 o 
  15   3  10       73.23       84.71     66.13 o 
 -12   4  10      363.40      247.31     94.48 o 
 -10   4  10       27.27      170.95     91.50 o 
  -8   4  10      127.46      138.23     62.48 o 
  -6   4  10      653.65      685.98     83.97 o 
  -4   4  10      191.84      245.21     59.86 o 
  -2   4  10        1.44       80.42     46.82 o 
   0   4  10      324.55      418.49     59.75 o 
   2   4  10      424.46      421.18     74.17 o 
   4   4  10        3.37        7.28     41.70 o 
   6   4  10      241.35      268.81     60.60 o 
   8   4  10      332.52      292.07     64.37 o 
  10   4  10      266.87      243.02     68.65 o 
  12   4  10        4.03       -3.50     66.02 o 
  -9   5  10      292.35      495.53    159.85 o 
  -7   5  10      440.71      394.90    122.11 o 
  -5   5  10      967.02      861.88    125.55 o 
  -3   5  10      555.55      560.80    110.01 o 
  -1   5  10      912.72      828.25    112.52 o 
   1   5  10     1036.77     1236.32    135.51 o 
   3   5  10      902.33     1062.69    109.70 o 
   5   5  10      674.10      759.35     93.69 o 
   7   5  10      630.83      681.45     96.51 o 
 -19   1  11      468.02      472.48    103.26 o 
 -17   1  11      240.02      233.09     92.48 o 
 -15   1  11      599.40      723.77    102.76 o 
 -13   1  11      206.10      270.02     72.77 o 
 -11   1  11      486.36      461.06     73.22 o 
  -9   1  11     2581.00     2345.62    106.69 o 
  -7   1  11     2340.58     2203.03     96.21 o 
  -5   1  11     5843.97     5754.30     97.81 o 
  -3   1  11     2319.01     2469.48     65.79 o 
  -1   1  11       98.08      216.33     26.95 o 
   1   1  11     6470.98     6701.50     85.92 o 
   3   1  11     2975.09     2854.77    119.38 o 
   5   1  11     5137.91     5338.87    146.31 o 
   7   1  11      251.15      320.37     51.84 o 
   9   1  11      100.53      243.33     51.52 o 
  11   1  11      525.41      434.74     86.29 o 
  13   1  11      254.20      226.29     90.59 o 
  15   1  11      147.26      171.01     80.53 o 
  17   1  11      229.91      288.64     88.60 o 
 -18   2  11      294.26      209.05     71.23 o 
 -16   2  11      226.94      292.47     95.73 o 
 -14   2  11      616.65      606.44     90.92 o 
 -12   2  11     2464.97     2357.69    140.88 o 
 -10   2  11     1483.08     1364.59    107.04 o 
  -8   2  11     2299.84     1945.43    113.85 o 
  -6   2  11     2283.21     2197.35     94.25 o 
  -4   2  11     2647.93     2890.72     85.27 o 
  -2   2  11     9487.46     9576.52    131.66 o 
   0   2  11    10415.75    10502.28    162.99 o 
   2   2  11    14986.40    14750.77    262.40 o 
   4   2  11     4367.00     3947.14    140.78 o 
   6   2  11     4790.83     4657.75    188.58 o 
   8   2  11     5104.85     4998.87    172.75 o 
  10   2  11     2570.61     2539.80    135.53 o 
  12   2  11     1814.49     1950.27    126.10 o 
  14   2  11      797.29      705.09    110.79 o 
  16   2  11      412.09      483.86    101.70 o 
 -15   3  11      742.12      784.33    100.93 o 
 -13   3  11     2814.93     2802.81    165.72 o 
 -11   3  11     2373.68     2309.53    141.26 o 
  -9   3  11     2093.25     2037.25    129.29 o 
  -7   3  11     3132.56     3174.46    147.40 o 
  -5   3  11     4400.88     4337.53    182.31 o 
  -3   3  11     6068.39     6003.31    160.99 o 
  -1   3  11     6352.22     6300.34    151.98 o 
   1   3  11     4405.20     3624.51    343.88 o 
   3   3  11     2026.19     1978.91    115.44 o 
   5   3  11      614.77      508.15     70.01 o 
   7   3  11     1768.05     1756.81    118.32 o 
   9   3  11     4146.14     4105.45    178.22 o 
  11   3  11     1845.08     1778.13    126.30 o 
  13   3  11     1227.40     1232.07    112.57 o 
  15   3  11      968.52     1127.52    212.24 o 
 -12   4  11      626.72      423.44     97.28 o 
 -10   4  11      907.52      819.91     95.39 o 
  -8   4  11     1023.70     1052.10    105.01 o 
  -6   4  11     2358.42     2283.53    135.46 o 
  -4   4  11     1628.25     1544.98    168.62 o 
  -2   4  11     1738.10     1629.13    110.54 o 
   0   4  11     4771.62     4837.79    189.11 o 
   2   4  11     6505.84     6459.32    221.96 o 
   4   4  11     3757.70     3696.07    172.81 o 
   6   4  11     1758.14     1981.50    166.20 o 
   8   4  11     1337.18     1305.48    113.67 o 
  10   4  11     1188.96     1077.96    117.05 o 
  12   4  11      636.39      654.17     91.49 o 
  -7   5  11      428.41      548.72    115.52 o 
  -5   5  11      763.60     1065.56    137.09 o 
  -3   5  11      586.84      615.42    177.91 o 
  -1   5  11      799.43      732.54    119.44 o 
   1   5  11     1551.25     1610.33    227.34 o 
   3   5  11     1345.42     1424.98    122.21 o 
   5   5  11      864.56     1007.03    118.19 o 
   7   5  11      794.95     1176.82    268.38 o 
 -18   0  12      795.99      818.48    182.64 o 
 -16   0  12     2334.50     2186.96    260.49 o 
 -14   0  12     7687.13     7589.84    448.46 o 
 -12   0  12     2192.38     2452.84    175.08 o 
 -10   0  12     2679.43     2520.49    167.47 o 
  -8   0  12     1481.28     1362.96    112.44 o 
  -6   0  12    24369.35    25415.09    307.77 o 
  -4   0  12    18095.26    19022.76    262.17 o 
  -2   0  12     2742.98     2432.37     92.99 o 
   0   0  12    10817.38    11282.57    177.94 o 
   2   0  12     1294.88     1499.01     71.24 o 
   4   0  12    20902.70    19813.56    324.14 o 
   6   0  12    13556.40    13841.99    497.90 o 
   8   0  12     4989.89     5735.30    340.42 o 
  10   0  12     2150.20     2327.28    237.70 o 
  12   0  12      985.49      945.18    188.27 o 
  14   0  12     1354.13     1528.33    217.87 o 
  16   0  12     1509.22     1703.57    256.05 o 
 -17   1  12      430.31      497.62    112.32 o 
 -15   1  12     1110.33      994.46    105.99 o 
 -13   1  12     2950.44     2897.87    199.66 o 
 -11   1  12     2269.65     2277.45    166.45 o 
  -9   1  12     1795.20     1726.91    168.28 o 
  -7   1  12     6885.37     6543.16    138.21 o 
  -5   1  12     1473.04     1410.35     54.13 o 
  -3   1  12     4613.34     4299.73     87.56 o 
  -1   1  12     4572.00     4511.13     84.78 o 
   1   1  12    21001.18    20942.70    265.21 o 
   3   1  12    15189.58    15267.30    199.52 o 
   5   1  12    11341.57    11178.17    214.09 o 
   7   1  12     9719.90     8872.47    200.87 o 
   9   1  12     4141.65     4129.74    215.73 o 
  11   1  12     2048.12     1957.52    156.94 o 
  13   1  12     1684.35     1868.90    168.20 o 
  15   1  12     1382.33     1251.46    147.92 o 
  17   1  12      651.92      745.21    132.04 o 
 -16   2  12      197.08      216.80     68.51 o 
 -14   2  12      843.24      734.19    114.41 o 
 -12   2  12     2430.17     2454.71    149.21 o 
 -10   2  12     1398.58     1349.29    105.95 o 
  -8   2  12     1728.93     1782.43    109.39 o 
  -6   2  12      549.36      553.16     55.70 o 
  -4   2  12      772.73      932.12     53.95 o 
  -2   2  12     4167.48     4512.90     94.36 o 
   0   2  12     6075.37     6105.20    108.17 o 
   2   2  12     8589.94     8586.16    339.46 o 
   4   2  12     1111.75     1158.46    110.69 o 
   6   2  12      311.93      300.34     57.83 o 
   8   2  12     2112.63     1865.18    113.00 o 
  10   2  12      600.97      671.48     77.73 o 
  12   2  12      796.06      933.75    119.83 o 
  14   2  12      873.78      885.87    135.08 o 
  16   2  12      306.82      314.88     98.78 o 
 -15   3  12      286.16      261.29     77.02 o 
 -13   3  12      185.28      181.95     64.32 o 
 -11   3  12      246.23      289.32     75.00 o 
  -9   3  12       10.69       54.12     50.11 o 
  -7   3  12        9.44       75.41     57.65 o 
  -5   3  12      465.64      560.52     72.22 o 
  -3   3  12        0.68        0.98     30.09 o 
  -1   3  12        6.28       21.30     29.55 o 
   1   3  12      341.52      327.84     59.65 o 
   3   3  12      568.54      550.77     75.90 o 
   5   3  12      861.89      753.92     81.14 o 
   7   3  12       49.71        7.92     45.74 o 
   9   3  12       87.32      123.62     57.69 o 
  11   3  12        0.47      -23.30     47.36 o 
  13   3  12        2.59       71.92     58.25 o 
 -12   4  12      270.11      328.54    110.12 o 
 -10   4  12      173.36      226.74     70.47 o 
  -8   4  12      322.29      308.07     65.97 o 
  -6   4  12      277.96      265.77     64.68 o 
  -4   4  12      123.65      127.40     52.79 o 
  -2   4  12      230.44      240.37     58.93 o 
   0   4  12      179.30      227.97     58.48 o 
   2   4  12        0.79       68.67     50.01 o 
   4   4  12       11.37       16.39     51.73 o 
   6   4  12       28.66       15.41     47.80 o 
   8   4  12        8.80       67.58     52.88 o 
  10   4  12        0.45       19.77     59.64 o 
  -7   5  12      311.59      227.64    128.77 o 
  -5   5  12      816.85      675.21    177.02 o 
  -3   5  12      550.00      557.68    107.53 o 
  -1   5  12      412.14      527.25    105.23 o 
   1   5  12      553.07      616.30    167.84 o 
   3   5  12      469.21      492.96     81.42 o 
   5   5  12      913.50     1221.80    190.63 o 
 -17   1  13       63.23       27.16     69.72 o 
 -15   1  13     1636.37     1564.98    132.82 o 
 -13   1  13      891.06      919.77    102.05 o 
 -11   1  13     1294.99     1352.07    116.58 o 
  -9   1  13      366.09      345.64     60.54 o 
  -7   1  13       25.53       55.72     31.03 o 
  -5   1  13     3128.54     3197.44     80.60 o 
  -3   1  13     2020.85     1770.08     60.72 o 
  -1   1  13     9741.85     9727.91    127.88 o 
   1   1  13      187.71      255.20     36.45 o 
   3   1  13        1.31       70.40     28.37 o 
   5   1  13     1100.94     1134.27     77.60 o 
   7   1  13      959.77      883.63    108.31 o 
   9   1  13     2057.77     2155.10    166.44 o 
  11   1  13      470.96      550.22    102.04 o 
  13   1  13       40.95       75.66     86.76 o 
  15   1  13      146.57      149.48     89.76 o 
  17   1  13       68.90       77.11    101.52 o 
 -16   2  13      290.13      313.45     73.89 o 
 -14   2  13      399.82      386.00     77.41 o 
 -12   2  13      702.02      590.29     85.80 o 
 -10   2  13      389.97      363.75     72.03 o 
  -8   2  13     6215.83     5860.79    254.46 o 
  -6   2  13     1791.58     1710.87     90.61 o 
  -4   2  13     1174.14     1153.80     60.95 o 
  -2   2  13     2145.98     2080.45     68.17 o 
   0   2  13     5003.87     4798.32    136.42 o 
   2   2  13     8748.97     8109.72    201.92 o 
   4   2  13     2861.16     2770.82    124.59 o 
   6   2  13     4709.06     4629.21    166.03 o 
   8   2  13     3487.31     3497.22    151.67 o 
  10   2  13     2502.94     2298.05    177.72 o 
  12   2  13     1359.12     1383.54    279.59 o 
  14   2  13      874.29      608.92    121.36 o 
  16   2  13      352.36      477.92    122.86 o 
 -15   3  13      531.34      569.95     95.23 o 
 -13   3  13     1216.99     1131.65    117.66 o 
 -11   3  13     1966.03     2064.38    140.78 o 
  -9   3  13     4221.49     4476.79    191.35 o 
  -7   3  13     6540.81     6847.07    221.22 o 
  -5   3  13     2077.54     2198.11    106.52 o 
  -3   3  13     1003.83     1042.98     76.40 o 
  -1   3  13     5319.25     5220.41    154.67 o 
   1   3  13     5999.36     5733.68    186.83 o 
   3   3  13     4535.72     4472.31    172.22 o 
   5   3  13     1213.52     1456.36    107.43 o 
   7   3  13     2484.20     2488.50    139.95 o 
   9   3  13     1057.04     1080.81    103.98 o 
  11   3  13      758.46      768.60     93.20 o 
  13   3  13     1151.11     1122.51    144.57 o 
 -12   4  13      937.97      955.78    111.53 o 
 -10   4  13     1241.03     1254.73    120.42 o 
  -8   4  13     1136.06     1123.78    106.85 o 
  -6   4  13     1029.13     1041.91    100.64 o 
  -4   4  13      994.25     1129.82    127.78 o 
  -2   4  13     1187.75     1137.49    107.30 o 
   0   4  13     3665.16     3725.54    220.14 o 
   2   4  13     1579.83     1511.35    114.03 o 
   4   4  13     1677.25     1807.18    161.10 o 
   6   4  13     3238.36     3385.78    177.87 o 
   8   4  13     2110.53     2153.71    148.92 o 
  10   4  13     1202.62     1430.88    126.74 o 
  -5   5  13      388.08      588.48    174.06 o 
  -3   5  13      416.03      433.67     89.77 o 
  -1   5  13      862.02      880.13    124.73 o 
   1   5  13      908.97      913.77    130.55 o 
   3   5  13      596.42      731.51    100.79 o 
   5   5  13      563.22      685.57    145.47 o 
 -18   0  14       66.01      283.58    132.02 o 
 -16   0  14     1961.53     1846.25    246.88 o 
 -14   0  14     4299.19     4087.53    417.83 o 
 -12   0  14     4204.77     4185.86    228.83 o 
 -10   0  14    14131.72    13924.76    376.90 o 
  -8   0  14     3662.41     3340.56    182.98 o 
  -6   0  14     4308.25     4452.38    166.41 o 
  -4   0  14      256.27      318.47     48.77 o 
  -2   0  14    11243.41    12518.49    217.77 o 
   0   0  14    19004.76    19833.23    259.34 o 
   2   0  14     6634.67     6481.85    309.63 o 
   4   0  14     5521.18     5891.90    324.73 o 
   6   0  14     6237.27     5936.30    349.89 o 
   8   0  14     5199.08     4620.51    325.62 o 
  10   0  14     2463.77     2464.63    262.27 o 
  12   0  14     1856.54     1940.09    247.47 o 
  14   0  14     1751.07     1646.14    231.19 o 
  16   0  14      682.59      812.27    206.32 o 
 -17   1  14      554.36      513.24    106.30 o 
 -15   1  14     1030.62     1203.04    117.54 o 
 -13   1  14     1824.94     1958.91    140.25 o 
 -11   1  14      364.47      325.93     66.77 o 
  -9   1  14     3465.68     3148.78    132.05 o 
  -7   1  14     5758.41     5717.95    135.59 o 
  -5   1  14     3660.33     3781.05     90.73 o 
  -3   1  14     4068.95     3931.60     90.14 o 
  -1   1  14     1966.95     2099.80     63.05 o 
   1   1  14     4457.60     4263.07    112.75 o 
   3   1  14     3579.19     3168.56     97.84 o 
   5   1  14    10648.11     9869.63    301.93 o 
   7   1  14     7498.44     7377.03    279.40 o 
   9   1  14     3528.63     3635.19    211.15 o 
  11   1  14     1532.85     1337.82    143.96 o 
  13   1  14     2443.65     2562.45    204.01 o 
  15   1  14     1018.75      996.12    142.19 o 
 -16   2  14      297.60      352.04     93.90 o 
 -14   2  14      519.86      733.13    115.80 o 
 -12   2  14      506.40      568.00     89.75 o 
 -10   2  14      140.83       80.79     62.15 o 
  -8   2  14     4094.58     3742.76    159.12 o 
  -6   2  14     4839.08     4787.65    146.52 o 
  -4   2  14     1409.74     1442.83     69.93 o 
  -2   2  14     1795.56     1825.71     76.46 o 
   0   2  14      133.88      143.31     46.54 o 
   2   2  14     2266.70     2119.05    110.08 o 
   4   2  14     2048.33     1842.19    139.46 o 
   6   2  14     4208.68     4107.56    160.99 o 
   8   2  14     1374.89     1560.89    146.63 o 
  10   2  14      147.36      163.61     68.82 o 
  12   2  14      713.66      669.31    122.00 o 
  14   2  14      402.70      356.74    100.23 o 
 -15   3  14       56.96      171.47     82.20 o 
 -13   3  14       48.80       56.63     56.54 o 
 -11   3  14      619.52      553.66    157.78 o 
  -9   3  14      637.67      538.24     81.11 o 
  -7   3  14      188.36      207.67     59.69 o 
  -5   3  14      128.29      110.50     50.80 o 
  -3   3  14      155.37      187.44     56.25 o 
  -1   3  14      459.14      510.55     60.60 o 
   1   3  14      139.37       86.89     47.60 o 
   3   3  14        2.11       53.72     46.06 o 
   5   3  14      212.85      258.07     60.78 o 
   7   3  14      169.71      123.35     56.35 o 
   9   3  14      342.34      423.19     72.34 o 
  11   3  14       65.53       62.00     70.52 o 
  13   3  14        7.71       -0.59     73.18 o 
 -10   4  14        0.51       59.35     68.57 o 
  -8   4  14      370.19      397.19     75.56 o 
  -6   4  14      880.41      928.12    148.90 o 
  -4   4  14      470.83      450.16     93.66 o 
  -2   4  14      520.79      583.84     83.86 o 
   0   4  14       11.99       30.40     69.27 o 
   2   4  14       18.05      -66.41     44.27 o 
   4   4  14      131.84      216.74     66.92 o 
   6   4  14       70.71      160.55     62.18 o 
   8   4  14        3.02       47.88     52.81 o 
  10   4  14       44.63       45.73     55.51 o 
  -3   5  14      172.83      192.74     84.16 o 
  -1   5  14      594.52      690.90    120.92 o 
   1   5  14      415.39      345.63    101.17 o 
   3   5  14      170.01      175.94     93.66 o 
 -17   1  15       28.71      129.21     73.43 o 
 -15   1  15      361.11      340.43     74.08 o 
 -13   1  15        4.93       36.29     66.72 o 
 -11   1  15     3521.16     3397.22    147.24 o 
  -9   1  15     4343.38     4407.45    156.39 o 
  -7   1  15     1901.39     1882.03     84.12 o 
  -5   1  15      507.14      452.72     47.39 o 
  -3   1  15      604.71      555.32     41.39 o 
  -1   1  15     1603.40     1658.12     69.91 o 
   1   1  15     2992.61     2913.90    100.15 o 
   3   1  15     1529.32     1586.46     75.80 o 
   5   1  15     1311.80     1271.26    118.15 o 
   7   1  15      439.90      415.60    102.88 o 
   9   1  15      424.84      325.22     86.13 o 
  11   1  15      558.36      619.09    111.65 o 
  13   1  15      243.26      180.44     97.90 o 
  15   1  15      161.21      250.04     94.50 o 
 -16   2  15      238.80      195.48     82.51 o 
 -14   2  15      547.70      568.05     90.99 o 
 -12   2  15      573.20      610.11     95.29 o 
 -10   2  15      774.58      843.00     94.22 o 
  -8   2  15     1585.56     1579.85    111.35 o 
  -6   2  15       94.57      130.58     38.21 o 
  -4   2  15     2865.61     2775.36     96.76 o 
  -2   2  15     3893.59     3638.68    107.17 o 
   0   2  15     2727.13     2714.86    109.64 o 
   2   2  15      922.57      958.86     78.83 o 
   4   2  15     2031.33     1895.01    109.37 o 
   6   2  15     3303.15     3075.53    296.31 o 
   8   2  15     3038.10     2764.75    204.99 o 
  10   2  15     1138.66     1043.48    137.40 o 
  12   2  15     1451.49     1475.05    156.85 o 
  14   2  15      580.39      530.28    125.03 o 
 -13   3  15      910.86      865.35    106.72 o 
 -11   3  15     1037.86     1001.65    112.37 o 
  -9   3  15     1750.53     1615.70    126.27 o 
  -7   3  15     3527.76     3462.42    226.50 o 
  -5   3  15     1510.23     1523.16    115.56 o 
  -3   3  15     8047.21     8195.94    243.51 o 
  -1   3  15     5291.25     5525.55    201.05 o 
   1   3  15     1761.06     1653.77    108.97 o 
   3   3  15     1584.41     1437.06    102.30 o 
   5   3  15     2127.34     2024.30    126.53 o 
   7   3  15     3077.93     3101.75    178.66 o 
   9   3  15      818.40     1053.69    135.60 o 
  11   3  15     1135.17     1001.75    133.89 o 
  13   3  15      458.40      571.90    166.36 o 
 -10   4  15     1365.21     1438.82    131.55 o 
  -8   4  15     1652.66     1719.78    168.46 o 
  -6   4  15     1320.24     1221.03    137.43 o 
  -4   4  15      695.72      785.34    117.86 o 
  -2   4  15     1189.47     1104.43    107.90 o 
   0   4  15     2461.98     2601.68    154.37 o 
   2   4  15      339.98      258.33     63.43 o 
   4   4  15     1761.83     1890.28    135.33 o 
   6   4  15     1307.42     1258.83    121.67 o 
   8   4  15     1205.92     1441.17    129.12 o 
  -1   5  15      327.64      265.27     80.04 o 
 -16   0  16     1350.34     1345.39    218.76 o 
 -14   0  16      216.62      332.11    149.78 o 
 -12   0  16      948.31      821.90    117.32 o 
 -10   0  16     6820.86     6840.89    334.50 o 
  -8   0  16    10974.23    11654.31    339.92 o 
  -6   0  16    22854.29    23837.24    342.12 o 
  -4   0  16     7461.47     7754.96    193.90 o 
  -2   0  16     1517.62     1443.21     84.59 o 
   0   0  16     1342.43     1308.53    107.84 o 
   2   0  16     1483.62     1426.52    112.31 o 
   4   0  16    10093.79    10465.93    446.98 o 
   6   0  16     9670.96    10652.42    483.69 o 
   8   0  16      553.64      346.63    121.37 o 
  10   0  16     2842.07     2764.49    278.55 o 
  12   0  16     2205.86     2007.28    264.34 o 
  14   0  16     1642.31     1706.23    248.95 o 
 -17   1  16      555.63      585.71    105.38 o 
 -15   1  16      646.37      604.12     97.68 o 
 -13   1  16      755.40      737.28     93.73 o 
 -11   1  16      937.35      972.49     88.34 o 
  -9   1  16     3201.75     3232.19    151.76 o 
  -7   1  16     1417.59     1476.26     78.04 o 
  -5   1  16     2578.16     2645.71     95.15 o 
  -3   1  16     4684.51     4374.18    114.19 o 
  -1   1  16     4743.77     4589.14    116.83 o 
   1   1  16      859.78      851.05     55.70 o 
   3   1  16     2918.46     3057.11    129.51 o 
   5   1  16     3937.35     3746.16    199.46 o 
   7   1  16     3185.76     2629.04    179.79 o 
   9   1  16     1464.89     1297.81    138.85 o 
  11   1  16     2306.57     2178.33    198.03 o 
  13   1  16     2338.51     2454.06    256.05 o 
  15   1  16      404.55      489.42    121.68 o 
 -14   2  16      419.24      371.61     83.24 o 
 -12   2  16      865.98      917.42    103.34 o 
 -10   2  16      565.38      628.35     89.37 o 
  -8   2  16     1746.75     1954.24    128.43 o 
  -6   2  16        3.01      -13.38     32.87 o 
  -4   2  16     2204.57     2226.13    104.77 o 
  -2   2  16     5961.52     6070.11    161.09 o 
   0   2  16     1055.17     1094.63     77.30 o 
   2   2  16     2067.52     2082.89    113.53 o 
   4   2  16      455.25      482.79     64.58 o 
   6   2  16     1394.15     1304.87    136.77 o 
   8   2  16      607.37      799.54    112.26 o 
  10   2  16      690.27      696.06    111.68 o 
  12   2  16      669.53      588.57    116.78 o 
  14   2  16      296.28      349.91    104.11 o 
 -13   3  16        0.19       10.86     64.38 o 
 -11   3  16       77.54       96.62     65.59 o 
  -9   3  16      117.32      104.72     65.50 o 
  -7   3  16      494.08      451.77     88.78 o 
  -5   3  16      919.07      852.24     88.62 o 
  -3   3  16       83.75       94.97     50.22 o 
  -1   3  16      264.79      272.16     60.69 o 
   1   3  16        8.43       -2.95     41.39 o 
   3   3  16       60.93       66.37     49.85 o 
   5   3  16      190.29      150.37     55.56 o 
   7   3  16        6.37       69.02     83.18 o 
   9   3  16      137.46      156.77     72.66 o 
  11   3  16       54.86       51.53     74.89 o 
 -10   4  16        0.18      -70.59     71.31 o 
  -8   4  16        1.81      -35.25     69.03 o 
  -6   4  16        3.37      -34.37     68.99 o 
  -4   4  16      280.74      235.66     69.01 o 
  -2   4  16      740.03      795.32     96.57 o 
   0   4  16      268.86      263.12     63.10 o 
   2   4  16      530.63      545.20     95.24 o 
   4   4  16      170.51      179.16     56.12 o 
   6   4  16       31.32       16.29     56.43 o 
   8   4  16        0.19       13.30     60.92 o 
 -15   1  17      138.65      149.85     69.04 o 
 -13   1  17        9.10       15.48     59.25 o 
 -11   1  17      503.54      499.17     68.95 o 
  -9   1  17       11.01       47.47     52.09 o 
  -7   1  17     1717.87     1627.83     82.91 o 
  -5   1  17     7149.73     7454.32    173.21 o 
  -3   1  17     3157.42     3023.01    100.25 o 
  -1   1  17     2398.76     2466.84     91.28 o 
   1   1  17      234.73      178.04     44.11 o 
   3   1  17        1.57       61.37     44.93 o 
   5   1  17     2525.93     2514.12    177.17 o 
   7   1  17      113.13      106.45     72.97 o 
   9   1  17      967.68      938.85    132.91 o 
  11   1  17      414.28      369.15     98.35 o 
  13   1  17       91.90        5.85     76.79 o 
 -14   2  17      351.41      208.95     77.76 o 
 -12   2  17      531.03      573.84     93.59 o 
 -10   2  17     1405.96     1239.51    110.55 o 
  -8   2  17     1036.86     1118.79     87.74 o 
  -6   2  17      234.57      189.40     44.96 o 
  -4   2  17      844.21      886.13     72.77 o 
  -2   2  17     2243.88     2348.32    127.77 o 
   0   2  17     1028.81      971.37     76.91 o 
   2   2  17     1914.00     1780.26    111.31 o 
   4   2  17     1235.18     1209.17    163.55 o 
   6   2  17     1062.72     1270.28    131.71 o 
   8   2  17     1152.59     1140.49    158.81 o 
  10   2  17     1076.93     1000.63    136.33 o 
  12   2  17     1343.19     1225.17    149.74 o 
 -13   3  17      594.56      628.84     96.49 o 
 -11   3  17     1460.70     1652.21    140.10 o 
  -9   3  17     2768.49     2604.31    195.52 o 
  -7   3  17      974.57     1014.53    131.83 o 
  -5   3  17      697.86      710.93     89.10 o 
  -3   3  17     4462.04     4726.01    195.91 o 
  -1   3  17     1867.35     1843.06    125.81 o 
   1   3  17     4152.24     4353.50    178.04 o 
   3   3  17     2608.08     2619.10    144.56 o 
   5   3  17     2120.59     2286.07    139.33 o 
   7   3  17     1027.70      994.41    135.29 o 
   9   3  17     1115.66     1113.79    232.67 o 
  11   3  17      929.45      807.47    127.15 o 
  -8   4  17      154.14      182.98     98.63 o 
  -6   4  17      916.73     1044.01    142.81 o 
  -4   4  17     1431.58     1486.94    128.85 o 
  -2   4  17     2111.05     1995.03    141.48 o 
   0   4  17      616.97      690.64     92.43 o 
   2   4  17      384.97      457.22     94.77 o 
   4   4  17     1413.38     1407.16    123.11 o 
   6   4  17      608.92      616.89     87.77 o 
 -16   0  18      537.06      552.66    157.18 o 
 -14   0  18      215.02      351.01     87.36 o 
 -12   0  18     1158.33     1319.78    139.92 o 
 -10   0  18     1158.78     1325.58    140.68 o 
  -8   0  18      495.44      408.59     94.60 o 
  -6   0  18     5862.89     6285.34    246.55 o 
  -4   0  18    12573.88    13674.38    431.44 o 
  -2   0  18    16368.48    16462.17    375.12 o 
   0   0  18     8709.59     9165.90    281.78 o 
   2   0  18      904.98      957.08    100.01 o 
   4   0  18     6373.09     6167.19    361.44 o 
   6   0  18      198.60      221.72    102.42 o 
   8   0  18     1198.39     1071.87    177.02 o 
  10   0  18     3810.32     3929.90    334.50 o 
  12   0  18      998.04      957.31    210.17 o 
  14   0  18      985.27     1028.95    207.51 o 
 -15   1  18      550.45      582.48    102.58 o 
 -13   1  18      592.99      661.62     99.58 o 
 -11   1  18      988.58      993.29     90.78 o 
  -9   1  18     1365.86     1344.35     99.48 o 
  -7   1  18     1917.49     1788.94     87.07 o 
  -5   1  18     2415.66     2235.97    105.96 o 
  -3   1  18     2849.68     2796.37    106.62 o 
  -1   1  18      912.80      971.65     72.73 o 
   1   1  18     1836.77     2001.29    101.86 o 
   3   1  18     4961.64     4936.39    174.03 o 
   5   1  18     1178.59     1067.73    130.79 o 
   7   1  18      911.75      905.47    122.44 o 
   9   1  18      642.21      578.53    119.22 o 
  11   1  18     2551.29     2518.77    204.53 o 
  13   1  18      601.04      704.39    129.52 o 
 -14   2  18       92.95      115.02     71.40 o 
 -12   2  18       72.48       37.43     62.98 o 
 -10   2  18      487.98      386.76     79.17 o 
  -8   2  18     2201.66     2551.16    127.96 o 
  -6   2  18     1101.98     1092.46     85.58 o 
  -4   2  18     2554.12     2348.18    132.40 o 
  -2   2  18        8.04        4.92     48.47 o 
   0   2  18      330.90      333.30     53.13 o 
   2   2  18     2844.23     2532.22    169.58 o 
   4   2  18     1409.05     1478.21    144.09 o 
   6   2  18     1122.01     1287.42    143.68 o 
   8   2  18      291.56      410.09     94.18 o 
  10   2  18      414.19      366.67    105.49 o 
  12   2  18      617.15      675.75    145.49 o 
 -11   3  18      272.77      244.97    105.79 o 
  -9   3  18       13.05       65.42     74.94 o 
  -7   3  18        6.40      -46.52     77.25 o 
  -5   3  18      209.17       80.89     60.24 o 
  -3   3  18      349.99      332.31     72.80 o 
  -1   3  18      813.83      830.33     90.22 o 
   1   3  18       37.07       66.58     49.34 o 
   3   3  18       52.58       59.84     53.09 o 
   5   3  18       19.43       44.39     79.23 o 
   7   3  18       18.91      -13.06     82.39 o 
   9   3  18       71.02       82.67     75.07 o 
  -6   4  18       45.84       31.49     66.13 o 
  -4   4  18       18.61        5.61     48.85 o 
  -2   4  18       41.10       79.77     51.02 o 
   0   4  18       46.62       50.83     53.01 o 
   2   4  18      459.09      387.95    132.47 o 
   4   4  18      346.56      400.17     79.24 o 
   6   4  18      193.51      252.88     89.20 o 
 -15   1  19        4.27       14.74     63.67 o 
 -13   1  19       41.51       84.04     52.00 o 
 -11   1  19      793.90      896.27     88.83 o 
  -9   1  19      180.25      140.57     54.50 o 
  -7   1  19       38.54       55.38     50.64 o 
  -5   1  19       67.79      122.34     42.55 o 
  -3   1  19      646.13      668.09     75.76 o 
  -1   1  19     4940.90     5069.91    155.75 o 
   1   1  19     1483.92     1503.49     90.15 o 
   3   1  19     2118.39     2115.61    163.01 o 
   5   1  19       37.00      152.32     72.64 o 
   7   1  19        0.94      -17.71     64.01 o 
   9   1  19     1058.09      844.85    136.15 o 
  11   1  19       25.84      -53.22     61.06 o 
  13   1  19      127.15       17.22     97.64 o 
 -12   2  19      844.82      794.49    108.13 o 
 -10   2  19      544.80      457.07    158.07 o 
  -8   2  19      513.64      616.92     72.73 o 
  -6   2  19      694.88      758.22     76.15 o 
  -4   2  19     2108.06     2200.28    143.24 o 
  -2   2  19      862.04      942.25     94.46 o 
   0   2  19      144.96       76.57     49.18 o 
   2   2  19     1631.81     1521.47    139.63 o 
   4   2  19      511.55      438.48    103.30 o 
   6   2  19     1021.89     1152.32    132.59 o 
   8   2  19      593.08      605.15    156.74 o 
  10   2  19     1014.82      787.27    137.88 o 
  12   2  19      204.12      189.77    206.47 o 
 -11   3  19      237.79      286.03    124.47 o 
  -9   3  19      508.96      435.12     95.73 o 
  -7   3  19      813.24      909.00    100.10 o 
  -5   3  19     3509.31     3465.35    180.49 o 
  -3   3  19     2450.58     2449.62    149.52 o 
  -1   3  19     1036.24     1113.57    105.58 o 
   1   3  19     1506.21     1340.21    112.26 o 
   3   3  19     1352.88     1421.43    148.93 o 
   5   3  19     1564.81     1676.54    168.86 o 
   7   3  19     1374.09     1662.86    172.27 o 
   9   3  19     1210.52     1232.38    161.06 o 
  -6   4  19      752.97      666.20    132.49 o 
  -4   4  19      513.67      390.32     88.77 o 
  -2   4  19      971.59      945.15    110.32 o 
   0   4  19      796.97      908.52    105.85 o 
   2   4  19     1010.96      899.38    105.71 o 
   4   4  19      507.65      506.65    110.71 o 
 -14   0  20      105.72       87.48    103.90 o 
 -12   0  20      304.88      251.76     86.92 o 
 -10   0  20      908.52      849.46    122.12 o 
  -8   0  20     1228.11     1144.43    125.21 o 
  -6   0  20     3304.57     2901.25    261.97 o 
  -4   0  20      650.18      566.50     91.65 o 
  -2   0  20     1745.56     1897.78    145.47 o 
   0   0  20     6163.56     6418.90    253.69 o 
   2   0  20    10538.40    10679.71    463.56 o 
   4   0  20     6018.69     6675.02    265.31 o 
   6   0  20      192.14      186.79    107.45 o 
   8   0  20     2617.62     2332.01    261.97 o 
  10   0  20      563.99      516.84    147.42 o 
  12   0  20      682.67      607.72    182.05 o 
 -13   1  20      742.24      810.24     83.32 o 
 -11   1  20      845.32      886.53     88.93 o 
  -9   1  20      959.22      872.67     96.93 o 
  -7   1  20     1473.71     1379.75    108.58 o 
  -5   1  20     1841.09     1606.93    215.98 o 
  -3   1  20     2018.94     2039.38    124.73 o 
  -1   1  20      709.44      791.07     71.83 o 
   1   1  20     3195.27     3148.67    129.36 o 
   3   1  20     1478.23     1396.81    112.14 o 
   5   1  20      823.00      733.87    112.47 o 
   7   1  20      678.14      722.13    115.75 o 
   9   1  20     1103.12     1068.46    146.66 o 
  11   1  20      686.73      644.82    123.29 o 
 -12   2  20      297.05      512.77    126.04 o 
 -10   2  20       42.18      -35.50     80.68 o 
  -8   2  20       11.33       16.01     50.71 o 
  -6   2  20      298.09      262.60     66.67 o 
  -4   2  20     2026.88     1974.42    128.89 o 
  -2   2  20     1360.42     1621.09    145.11 o 
   0   2  20     1460.06     1460.56    142.40 o 
   2   2  20      473.40      540.40     79.53 o 
   4   2  20      298.68      192.16     70.64 o 
   6   2  20      460.14      405.21    104.59 o 
   8   2  20      474.65      662.30    230.74 o 
  10   2  20      560.52      629.84    123.39 o 
  -9   3  20        1.16       23.91     75.99 o 
  -7   3  20      212.15      252.02     78.33 o 
  -5   3  20      102.13      157.42     66.33 o 
  -3   3  20        9.95       66.21     62.48 o 
  -1   3  20      205.14      227.98     66.80 o 
   1   3  20      210.71      165.42     74.81 o 
   3   3  20      304.05      297.40     87.61 o 
   5   3  20       53.09       41.89     86.34 o 
   7   3  20        4.39       32.25     88.57 o 
  -2   4  20       31.97      130.46     61.71 o 
   0   4  20       28.19       62.88     51.61 o 
 -13   1  21        5.72       66.71     69.28 o 
 -11   1  21        4.71       11.62     55.92 o 
  -9   1  21        7.58       10.04     53.18 o 
  -7   1  21      715.96      622.19    108.36 o 
  -5   1  21     1160.47     1214.73    102.90 o 
  -3   1  21      113.65      144.32     56.85 o 
  -1   1  21      115.53       78.62     50.07 o 
   1   1  21      225.66      265.94     67.19 o 
   3   1  21     1305.41     1061.31    103.05 o 
   5   1  21      554.43      668.09    111.85 o 
   7   1  21      983.43      838.29    127.09 o 
   9   1  21      146.08      166.69     86.60 o 
  11   1  21        8.79       33.47     89.25 o 
 -12   2  21      635.30      809.60    212.24 o 
 -10   2  21      804.22      708.82    123.86 o 
  -8   2  21      842.56      772.63    112.93 o 
  -6   2  21      507.73      537.82    115.74 o 
  -4   2  21     1172.66      912.87    121.81 o 
  -2   2  21      651.59      826.99    111.66 o 
   0   2  21     1272.30     1261.39    137.32 o 
   2   2  21      576.59      844.44     96.13 o 
   4   2  21      153.55      194.06     90.53 o 
   6   2  21      591.58      701.93    118.67 o 
   8   2  21      667.88      607.28    116.13 o 
  10   2  21      357.10      349.70     94.89 o 
  -9   3  21      370.79     1571.24    894.71 o 
  -7   3  21      114.07       52.24     54.84 o 
  -5   3  21      410.89      373.42     80.99 o 
  -3   3  21      949.55     1098.55    112.65 o 
  -1   3  21     1877.63     1968.84    332.72 o 
   1   3  21     1732.97     1753.89    168.80 o 
   3   3  21      992.64     1086.28    139.39 o 
   5   3  21      542.80      546.77    117.00 o 
   7   3  21     1026.71     1117.82    146.92 o 
 -12   0  22      621.65      450.24    145.94 o 
 -10   0  22      105.56       44.70     87.62 o 
  -8   0  22       74.79       89.40     88.21 o 
  -6   0  22     1321.54     1695.28    227.04 o 
  -4   0  22      889.44      888.64    175.54 o 
  -2   0  22     2398.75     2685.77    177.42 o 
   0   0  22     1937.64     2194.29    161.32 o 
   2   0  22     1848.72     1469.08    133.65 o 
   4   0  22     1700.94     1636.93    141.43 o 
   6   0  22     2859.82     2924.03    251.76 o 
   8   0  22     1803.36     1779.65    239.18 o 
  10   0  22      607.75      835.06    189.45 o 
 -11   1  22      452.63      531.92     92.68 o 
  -9   1  22      995.70      960.45    129.58 o 
  -7   1  22     1272.23     1219.88    197.15 o 
  -5   1  22     1053.09     1068.04    102.45 o 
  -3   1  22      757.55      915.00     96.31 o 
  -1   1  22     1440.97     1489.34    202.80 o 
   1   1  22     2284.07     2286.53    139.88 o 
   3   1  22      833.08      807.22     94.57 o 
   5   1  22      821.43      746.13    118.19 o 
   7   1  22      645.43      663.23    123.59 o 
   9   1  22      706.15      740.21    127.19 o 
 -10   2  22      840.79      852.32    136.37 o 
  -8   2  22      867.86      787.38    125.72 o 
  -6   2  22      125.24      166.35     71.57 o 
  -4   2  22        2.20       -3.59     74.26 o 
  -2   2  22       47.70       34.57     57.65 o 
   0   2  22      833.69      871.72    149.49 o 
   2   2  22     1464.32     1660.34    130.04 o 
   4   2  22      423.30      364.93     96.88 o 
   6   2  22      320.24      347.27     91.03 o 
   8   2  22      247.15      324.56    100.52 o 
  -7   3  22       10.46      -21.08     60.11 o 
  -5   3  22        3.29      -33.41     57.72 o 
  -3   3  22       91.53       85.10     66.29 o 
  -1   3  22       92.01      106.25     70.30 o 
   1   3  22       24.55       95.13     66.52 o 
   3   3  22       83.40      114.48     74.79 o 
   5   3  22      103.88      105.23     85.26 o 
 -11   1  23      267.81      285.80    113.61 o 
  -9   1  23        0.69       59.53     85.89 o 
  -7   1  23       28.61       80.57     72.67 o 
  -5   1  23       28.74       26.14     75.71 o 
  -3   1  23      322.34      387.64     73.23 o 
  -1   1  23     1035.74     1270.75    136.46 o 
   1   1  23      179.50      249.15     67.12 o 
   3   1  23      142.76      141.93     66.49 o 
   5   1  23      286.34      237.96     69.33 o 
   7   1  23      326.89      263.26     94.28 o 
   9   1  23      225.58      156.60     77.63 o 
  -8   2  23      519.92      726.72    190.93 o 
  -6   2  23      880.97      768.16    117.91 o 
  -4   2  23      974.92     1178.91    142.74 o 
  -2   2  23      589.15      591.97    153.78 o 
   0   2  23      643.46      673.39    108.58 o 
   2   2  23      437.15      469.53     78.59 o 
   4   2  23      553.14      543.39     88.24 o 
   6   2  23      482.39      444.55    119.11 o 
  -3   3  23      311.20      341.87    148.45 o 
  -1   3  23      203.83      351.99     95.09 o 
   1   3  23      588.39      636.91    121.08 o 
 -10   0  24     1230.14     1335.03    215.80 o 
  -8   0  24     1210.93     1122.79    208.40 o 
  -6   0  24      160.45      242.44    114.85 o 
  -4   0  24        7.09       79.63    116.63 o 
  -2   0  24      457.85      774.08    160.14 o 
   0   0  24     1034.92     1213.24    135.38 o 
   2   0  24     1520.33     1461.66    146.99 o 
   4   0  24     1244.89     1435.37    142.24 o 
   6   0  24      787.63      637.03    158.66 o 
   8   0  24      915.61      960.27    191.52 o 
  -9   1  24      684.33      580.05    118.24 o 
  -7   1  24      617.89      554.04    114.73 o 
  -5   1  24      645.25      553.52    107.16 o 
  -3   1  24      753.00      851.74    123.24 o 
  -1   1  24      931.00      892.64    122.58 o 
   1   1  24      810.25     1004.50    101.52 o 
   3   1  24      830.95      836.25    105.56 o 
   5   1  24      670.67      726.08    100.09 o 
   7   1  24      628.77      746.40    123.64 o 
  -6   2  24      757.22      956.13    209.88 o 
  -4   2  24      851.99      951.81    212.24 o 
  -2   2  24      240.74      377.71    103.02 o 
   0   2  24      155.53      203.23     88.81 o 
   2   2  24       59.17      166.87     81.57 o 
   4   2  24      173.14      199.93     70.31 o 
  -7   1  25      465.10      452.00    105.64 o 
  -5   1  25       99.72      128.51     98.72 o 
  -3   1  25       12.02       75.83     72.01 o 
  -1   1  25       61.44       96.93     73.24 o 
   1   1  25       49.16       64.16     61.33 o 
   3   1  25      363.25      405.54     83.99 o 
   5   1  25      130.11      237.92     78.09 o 
  -4   2  25      579.76      751.74    194.19 o 
  -2   2  25      607.55      620.22    116.80 o 
   0   2  25      430.10      487.73    160.88 o 
   2   2  25      371.15      625.09    122.11 o 
  -6   0  26     1313.32     1444.26    225.27 o 
  -4   0  26     1062.33      843.64    185.60 o 
  -2   0  26      220.73      200.70    136.76 o 
   0   0  26      112.24      138.86     87.46 o 
   2   0  26      232.78      321.18    142.38 o 
   4   0  26      214.67      199.81    132.02 o 
  -5   1  26      480.49      470.37    168.73 o 
  -3   1  26      445.02      403.17    159.85 o 
  -1   1  26      609.65      743.92    126.21 o 
   1   1  26      659.27      686.29    119.15 o 
   3   1  26      386.46      318.36    102.56 o 
                                                 
